# Supplementary material for: Task-specific morphological and kinematic differences in Lipizzan horses
Source: Front Vet Sci. 2025 Jun 17;12:1569067. doi: 10.3389/fvets.2025.1569067 (PMC12208837; doi:10.3389/fvets.2025.1569067)
Supplement: Supplementary file 1 [file Table_1.xlsx]

## Sheet: General training
Horse	Regularity w	Simmetry w	Cadence w	Stride lengh w	FB02	FB17R	FB18	FB32R
25	104.8	209.8	0.8	1.87	132	14.5	11.5	10.5
33	161.875	171.625	0.83875	1.83625	116	14.5	9	9.5
35	164.5	162.625	0.7325	1.825	118	13.5	9.5	10
36	123.375	122.375	0.87625	1.71625	119	13.5	9	9
39	147.875	196.125	0.8075	1.7175	125	13.5	10	9.5
41	170.375	189	0.6725	1.78875	116	13	9	10
46	144.5	165.5	0.825	1.75625	128	14	8	9.5
52	161.5	194.75	0.8425	1.71875	116	14	9	8.5
94	141.25	160.25	0.76	1.74625	122	13	10.5	9.5
95	132.75	228.875	0.805	1.80625	122	14	11.5	10.5
96	149.875	189.5	0.77625	1.835	117	14	10	10
Mean	145.698	180.948	0.794205	1.7833	121	13.7727	9.72727	9.68182
SD	19.6364	28.6509	0.0569519	0.0551228	5.4037	0.517863	1.10371	0.603023
2 SD	39.2728	57.3018	0.113904	0.110246	10.8074	1.03573	2.20743	1.20605
Upper outlier	184.971	238.25	0.908108	1.89354	131.807	14.8085	11.9347	10.8879
Lower outlier	106.425	123.646	0.680301	1.67305	110.193	12.737	7.51985	8.47577
3 SD	58.9092	85.9527	0.170856	0.165368	16.2111	1.55359	3.31114	1.80907
Upper outlier	204.607	266.9	0.96506	1.94866	137.211	15.3263	13.0384	11.4909
Lower outlier	86.7885	94.995	0.623349	1.61793	104.789	12.2191	6.41613	7.87275

## Sheet: No working task walk
Horse	Cadence	Stride lengh	FB08
26	0.79	1.89	25
27	0.93375	1.7525	30
29	0.81875	1.59375	28
30	0.81875	1.7575	26
37	0.80125	1.83	23
38	0.77	1.9	25
48	0.78875	1.84375	32
51	0.8175	1.71125	24
70	0.7875	1.8375	24.5
71	0.85375	1.6	28
72	0.7375	1.7325	24
Mean	0.810682	1.76807	26.3182
SD	0.0507179	0.104947	2.83084
2 SD	0.101436	0.209894	5.66167
Upper outlier	0.912118	1.97796	31.9799
Lower outlier	0.709246	1.55817	20.6565
3 SD	0.152154	0.314841	8.49251
Upper outlier	0.962835	2.08291	34.8107
Lower outlier	0.658528	1.45323	17.8257

## Sheet: No working task trot
Horse	Regularity	Cadence	Propulsion_power	Stride_lengh	FH04	FB17R	FB18
26	301.1	1.28	4.72	2.36	32	14	8.5
27	313.25	1.3925	3.575	2.155	31	14	9.5
29	366	1.26375	4.275	2.12225	29	13.5	9.5
30	300.875	1.29125	4.6	2.72	29	14	9
37	296	1.2725	3.4375	2.44875	31	13	9.5
38	383	1.25375	1.8	2.24875	31.5	14.5	8.5
48	273.125	1.43125	5.25	2.45875	31	14	9.6
51	312.75	1.2725	4.4125	2.46	30	13.5	9
70	246.75	1.29375	4.9375	2.885	28	12.5	9
71	285.25	1.39875	5.7875	2.3725	26	13.5	10.5
72	337.25	1.30125	4.1625	2.58625	28.5	14	9
Mean	310.486	1.31375	4.26886	2.43793	29.7273	13.6818	9.23636
SD	39.4391	0.0623999	1.06438	0.229852	1.80781	0.560032	0.569689
2 SD	78.8783	0.1248	2.12876	0.459703	3.61562	1.12006	1.13938
Upper outlier	389.365	1.43855	6.39762	2.89764	33.3429	14.8019	10.3757
Lower outlier	231.608	1.18895	2.14011	1.97823	26.1117	12.5618	8.09699
3 SD	118.317	0.1872	3.19314	0.689555	5.42343	1.6801	1.70907
Upper outlier	428.804	1.50095	7.462	3.12749	35.1507	15.3619	10.9454
Lower outlier	192.169	1.12655	1.07573	1.74838	24.3038	12.0017	7.5273

## Sheet: Classical dressage
Horse	Stride_lengh	FB36
28	1.8925	188
31	1.715	188
32	1.90857	193
34	1.86125	184
40	1.7	182
42	1.7725	191
43	1.63125	187
44	1.8375	185
47	1.7425	187
49	1.75875	188
50	1.82857	183
92	1.935	185
93	1.67	194
97	1.29125	201
98	1.8975	180.5
99	1.78125	183
100	1.85625	184
101	1.8025	185
Mean	1.77123	187.139
SD	0.147502	5.02291
2 SD	0.295003	10.0458
Upper outlier	2.06623	197.185
Lower outlier	1.47623	177.093
3 SD	0.442505	15.0687
Upper outlier	2.21374	202.208
Lower outlier	1.32873	172.07

## Sheet: Riding school walk
Horse	Regularity	Simmetry	DV_power	Propulsion_power	Stride_lengh	FH14L	FB02	FB03	FB07	FB17R	FB18	FB24	FB27	FB28	FB36
45	146.125	173.25	1.2125	1.725	1.9075	33	132	206	26	14	11	60	100	54	194
53	127.875	188	0.25	0.65	1.63375	29	113	188	26.5	14.5	8	58	95	53.5	184
86	147.125	194.125	0.35	0.4375	1.71875	28.5	119	184	33	12	9	56	99	56	191
87	161.875	204.875	0.4125	0.8625	1.7925	29	112	182.5	30	15	8.5	55	97	56	188
88	151.25	168.75	0.55125	1.1125	1.72875	32	120	186	31	13	10.5	60	101	53.5	189
89	176.875	169.75	0.3125	0.7875	1.6725	30	124	190	30	12	10.5	59	103	50	187
90	224.25	217.75	0.5875	1.0125	1.91	30	116	185	35	13	9	56	96	55	177
91	192.875	248	0.6875	1.05	1.775	29.5	119	179	26	13	9	56	96	56	185
Mean	166.031	195.562	0.545469	0.954687	1.76734	30.125	119.375	187.562	29.6875	13.3125	9.4375	57.5	98.375	54.25	186.875
SD	30.8752	27.4408	0.308074	0.383123	0.100981	1.57548	6.41288	8.16542	3.34811	1.09992	1.08356	2	2.82527	2.0354	5.11126
2 SD	61.7505	54.8817	0.616149	0.766245	0.201961	3.15096	12.8258	16.3308	6.69621	2.19984	2.16712	4	5.65054	4.0708	10.2225
Upper outlier	227.782	250.444	1.16162	1.72093	1.9693	33.276	132.201	203.893	36.3837	15.5123	11.6046	61.5	104.026	58.3208	197.098
Lower outlier	104.281	140.681	-0.0706799	0.188442	1.56538	26.974	106.549	171.232	22.9913	11.1127	7.27038	53.5	92.7245	50.1792	176.652
3 SD	92.6257	82.3225	0.924223	1.14937	0.302942	4.72645	19.2386	24.4963	10.0443	3.29976	3.25069	6	8.47581	6.1062	15.3338
Upper outlier	258.657	277.885	1.46969	2.10406	2.07029	34.8514	138.614	212.059	39.7318	16.6123	12.6882	63.5	106.851	60.3562	202.209
Lower outlier	73.4055	113.24	-0.378754	-0.19468	1.4644	25.3986	100.136	163.066	19.6432	10.0127	6.18681	51.5	89.8992	48.1438	171.541

## Sheet: Riding school trot
Horse	Regularity	Simmetry	DV_power	Propulsion_power	Stride_lengh	FH06	FB01	FB07	FB12R	FB14	FB16R
45	255.75	246.75	16.875	4.85	2.47375	6	88	26	22	21	25
53	310.125	246.25	14.15	9.2375	2.27375	5	78	26.5	19	19	22.5
86	366.25	296.125	16.4875	2.9625	2.42875	7	81	33	21.5	20	22
87	313.25	288.75	13.975	7.075	2.60625	6.5	81	30	20	19	24
88	320.75	252.75	18.275	5.525	2.5475	7	84	31	21	21	23.5
89	317.375	308.5	10.5875	4.9875	2.385	6.5	79	30	19.5	19	22
90	299.875	272	11.425	7.35	2.2875	6	80	35	19.5	19	23
91	298.125	276.75	12.3125	6.225	2.3	6	83	26	20.5	19	23
Mean	310.188	273.484	14.2609	6.02656	2.41281	6.25	81.75	29.6875	20.375	19.625	23.125
SD	30.5448	23.5158	2.7602	1.90129	0.124251	0.654654	3.19598	3.34811	1.06066	0.916125	1.02644
2 SD	61.0897	47.0316	5.52039	3.80257	0.248502	1.30931	6.39196	6.69621	2.12132	1.83225	2.05287
Upper outlier	371.277	320.516	19.7813	9.82913	2.66131	7.55931	88.142	36.3837	22.4963	21.4573	25.1779
Lower outlier	249.098	226.453	8.74055	2.22399	2.16431	4.94069	75.358	22.9913	18.2537	17.7927	21.0721
3 SD	91.6345	70.5474	8.28059	5.70386	0.372753	1.96396	9.58794	10.0443	3.18198	2.74838	3.07931
Upper outlier	401.822	344.032	22.5415	11.7304	2.78557	8.21396	91.3379	39.7318	23.557	22.3734	26.2043
Lower outlier	218.553	202.937	5.98035	0.322707	2.04006	4.28604	72.1621	19.6432	17.193	16.8766	20.0457
