# Supplementary material for: Task-specific morphological and kinematic differences in Lipizzan horses
Source: Front Vet Sci. 2025 Jun 17;12:1569067. doi: 10.3389/fvets.2025.1569067 (PMC12208837; doi:10.3389/fvets.2025.1569067)
Supplement: Supplementary file 3 [file Table_3.xlsx]

## Sheet: Housing_work
Horse	ID	Age	Sex	Work	Type_work	Number_boxes
25	L002	9	S	yes	in training	55
26	L012	24	S	no	no	55
27	L024	16	S	no	no	55
28	L027	12	S	yes	show	55
29	L028	5	S	no	no	55
30	L029	9	S	no	no	55
31	L030	14	S	yes	show	55
32	L031	7	S	yes	show	5
33	L041	6	S	yes	in training	55
34	L042	7	S	yes	show	26
35	L043	7	S	yes	in training	5
36	L044	10	S	yes	in training	55
37	L045	5	S	no	no	5
38	L046	5	S	no	no	5
39	L047	6	S	yes	in traning	26
40	L048	6	S	yes	show	26
41	L049	5	S	yes	in training	26
42	L051	6	S	yes	show	26
43	L054	6	S	yes	show	26
44	L056	7	S	yes	show	26
45	L071	18	S	yes	riding	26
46	L072	6	S	yes	in training	9
47	L073	15	S	yes	show	9
48	L075	25	S	no	no	9
49	L076	18	S	yes	show	9
50	L033	20	S	yes	show	55
51	L038	5	S	no	no	55
52	L039	5	S	yes	in training	55
53	L053	5	G	yes	riding	26
54	L080	12	S	yes	carriage	28
55	L081	17	S	yes	carriage	28
56	L082	8	S	yes	carriage	28
57	L083	10	G	yes	carriage	28
58	L084	12	G	yes	carriage	28
59	L085	8	S	yes	carriage	28
60	L086	10	G	yes	carriage	28
61	L087	5	S	yes	carriage	28
62	L088	5	S	yes	carriage	28
63	L089	12	G	yes	carriage	28
64	L090	9	S	yes	carriage	28
65	L091	8	S	yes	carriage	28
66	L092	12	G	yes	carriage	28
67	L093	11	G	yes	carriage	28
68	L094	8	S	yes	carriage	28
69	L095	8	G	yes	carriage	28
70	L096	7	S	no	no	28
71	L097	5	G	no	no	25
72	L098	5	S	no	no	25
73	L099	6	G	no	no	25
74	L100	6	M	yes	carriage	28
75	L101	7	M	yes	carriage	28
76	L102	9	M	yes	carriage	28
77	L103	15	M	yes	carriage	28
78	L104	9	M	yes	carriage	28
79	L105	9	M	yes	carriage	28
86	L058	13	G	yes	riding	26
87	L061	9	G	yes	riding	26
88	L062	11	G	yes	riding	26
89	L063	11	M	yes	riding	26
90	L066	12	G	yes	riding	26
91	L067	13	S	yes	riding	26
92	L019	11	G	yes	show	55
93	L001	23	S	yes	show	55
94	L007	9	S	yes	in training	55
95	L013	9	S	yes	in training	55
96	L037	8	G	yes	in traning	55
97	L011	10	G	yes	show	55
98	L004	13	S	yes	show	55
99	L006	13	S	yes	show	55
100	L016	14	S	yes	show	55
101	L005	16	S	yes	show	55

## Sheet: Anatomy
Horse	ID	Age	Sex	Work	Type_work	Number_boxes	Weight	FH01	FH02	FH03	FH04	FH05	FH06	FH07	FH08	FH09	FH10L	FH10R	FH11L	FH11R	FH12L	FH12R	FH13L	FH13R	FH14L	FH14R	FH15L	FH15R	FH16L	FH16R	FH17L	FH17R	FH18L	FH18R	FH19L	FH19R	FB01	FB02	FB03	FB04	FB05	FB06	FB07	FB08	FB09	FB10L	FB10R	FB11L	FB11R
25	L002	9	S	yes	in_training	55	525.235	15	24	20	31	13	6	75	65	54	15	15	7	7	21.5	22	21.5	21	30	29.5	3	3	6.5	6.5	15.5	16	5	6	6	5	89.5	132	195	209	193	37	26	30.5	32	91	91	34.5	35.5
26	L012	24	S	no	no	55	544.136	15	25	21	32	15	7	76.5	65	51	14.4	14.5	6	6.5	23.5	23.5	20.5	20.5	31	32	3	2.5	6	6	15	15	5.5	5	6	5	89	132	192	217	202	37	29	25	25.5	91	91	34.5	34
27	L024	16	S	no	no	55	474.026	13	22	20.5	31	11.5	5.5	72	64	48	15	15	6.5	6.5	22	22.5	21.5	22	30.5	30.5	3	3	6.5	6.5	15.5	15.5	6	6	4.5	5	85	117.5	182	201	186	35	26	30	30	85	85	33.5	33.5
28	L027	12	S	yes	show	55	486.549	13	22	19	28.5	11	6	71	63	47	15	15	5.5	5.5	22	22	20	20	30	30	2.5	2.5	6	6	16	15.5	5	5	6	6	83	117	182	207.5	188	37	24.5	28	30	88	88	34	34
29	L028	5	S	no	no	55	471.145	15	24	20.5	29	12	7	72.5	62	49	16	16	6	6	22	22	21	21	31.5	31.5	3	3	6	6	15.5	15.5	6	5	5	5	84	116	181	207	199	35	23	28	29	85	85.5	32	32
30	L029	9	S	no	no	55	493.729	16	25.5	19	29	14	6	72.5	62	48.5	15.5	15.5	6.5	6.5	23.5	23.5	22	22	30	29	3	3	6	6	15	15	4.5	4.5	4	5	82	113	188	213.5	193	37	24	26	27	91	91	33.5	33.5
31	L030	14	S	yes	show	55	543.09	14	23	19.5	31	14	6	72.5	63	51	16	16	6	6.5	24	24	21.5	22	28.5	28	3	3	6.5	6.5	15	15.5	5	5	4.5	5	86	123	201	220	206	37	30	32	35	91	91	32.5	33
32	L031	7	S	yes	show	5	517.478	12	24	20	29	12	6	75	65	50	15	15	5.5	5.5	23	23	21.5	22	30	30	3	3	6	6	15.5	15.5	5	5	4	4	85	122	183	203.5	190	36	26	22	21	89	89	33.5	34.5
33	L041	6	S	yes	in_training	55	496.108	15	23	19	27	13.5	6.5	76	65	48	15	15	6	6	23	23	20.5	21	30	29.5	3	3	6	6	16	16	5.5	5	4	4.5	81	116	187	209.5	193	37	27.5	28	30.5	88	88	33.5	34
34	L042	7	S	yes	show	26	490.295	13	24	20	30	12.5	7	73.5	62	50.5	13.5	13.5	6	6	22	22	21	21	31	30.5	3	3	6.5	6	15.5	15	5	5	6	6	87	117	189	204	191	34	28	29	30	90	89.5	33	33.5
35	L043	7	S	yes	in_training	5	470.882	14	24	19	29	13	6	71	61	49	16	16	6.5	6.5	23	22.5	21	21	29.5	29	3	3	5.5	5.5	15	14.5	5	5	6	6	84	118	185	218	191	36	26	23	23	87	87	33	33
36	L044	10	S	yes	in_training	55	469.472	15	23	19	29.5	12	6	71	60	44	15	15	6	6	22	22.5	19	20	28	28	3	3	6	6	14	14	5	5	5	5	88	119	187	217	190	41	30	32	35	88	88	32	32
37	L045	5	S	no	no	5	486.273	14	25	19	31	11	5	69	63	48.5	15.5	15.5	6.5	6.5	24	24	21	21	27.5	27.5	3	3	6	6	15	15	5	5	4	4	85	120	187.5	207	189	37.5	25	23	23	86.5	86.5	34	33.5
38	L046	5	S	no	no	5	502.916	16	22.5	20	31.5	13	5.5	76	66	53	17	17	7	7	24	24	22	22	30	29.5	3	3	7	7	16.5	16	4.5	4.5	4	4.5	86	125	188	214.5	205	38	30	25	27	91	91	35	35
39	L047	6	S	yes	in_training	26	491.72	15	24	19	29	13.5	6	74	63	49	16	16	6	6	21.5	22	21.5	22	28.5	28	3	3	6	6	15.5	15.5	5	5	4	4	87	125	190	210	196	35	23	29	33	99	98	33	33.5
40	L048	6	S	yes	show	26	469.933	14	24	19	30	11.5	6	70.5	60	47	13.5	13.5	6	6	22	22	22	23	28	27	3	3	6	6	13.5	13	5	5	4	5	86	126	186	211	188	35	22	24	26	87.5	87	32	32.5
41	L049	5	S	yes	in_training	26	476.252	12	24	19	29.5	12.5	6	69.5	61	47.5	15	15	6	6	23	23	20	20	27	27	3	3	6	6	14.5	15	6	6	4	4	79.5	116	180.5	208.5	188.5	34	23	24	25	86	85.5	34	34
42	L051	6	S	yes	show	26	516.023	14	24	19.5	30	14	7	75	66	53	16.5	16.5	6	6	24	23	23	23	30	30	3	3	7	6.5	17	15	5	5	6	6	86	120	187	209	200	38	24	25	25	94	93.5	36	36
43	L054	6	S	yes	show	26	481.387	14	23	20	28.5	14	6	71.5	64.5	51	15	15	6	6	23	23	21.5	22	29	29	3	3	6	6	16	16	5	5	6.5	7	80.5	120	182.5	215	199	38	25	26	26.5	89	89	33	33
44	L056	7	S	yes	show	26	481.951	13	23	19	28	11	7	67	61.5	47	15.5	15.5	5.5	5.5	23	23	22	22	27.5	27.5	2.5	2.5	6	6	15	14.5	5	5	5	5	81	122	186	206	188	37.5	27	29	32	88	88	32	32.5
45	L071	18	S	yes	riding	26	592.568	15.5	26	20	32	12	6	75	65	49	14.5	14.5	7	7	21.5	21.5	22	22	33	32	2.5	2.5	5.5	5.5	16	16	4	4.5	5	4.5	88	132	206	224	216	38	26	28.5	30.5	90	91	34.5	35
46	L072	6	S	yes	in_training	9	487.444	13	24	21	30.5	14	6	73	63	48.5	2023-05-14	14.5	6	6	22	22	20	20	28	28.5	3	3	6	6	15	15	5	4	5	5	86	128	189	216	195	36	27	28	29	88	88	33	33
47	L073	15	S	yes	show	9	497.58	14	24	20	29	12	6	73	63	48	14.5	14.5	6	6	22	22	20	20	30	30	3	3	6.5	6.5	15.5	16	5	5	6	6	89	121	187	221	200	36	27	25	28	85.5	86	32	32
48	L075	25	S	no	no	9	511.767	14	24	20	31	12	5.5	75	64	50	14	14	6	6	22	22	20.5	21	30	30	3	3	6	6	15.5	15	6	6	5	5	87	121	202	216	204	37	29	32	33	91	91.5	32	33.5
49	L076	18	S	yes	show	9	544.578	13	24	19	29	15	6	73	61	46	15	15	6	6	22	22	20	20	28.5	28.5	3	3	6	6	15.5	15	5	5	5	5	80	122	201.5	221	205	37	24	24	24	86	86	32.5	32
50	L033	20	S	yes	show	55	448.75	12	24	20.5	30	11	6	72	63	50	13	13	6.5	6.5	23	23	21	21	29	29	3	3	6	6	14.5	15	6	6	5	5	81	119	180	206	188	37	27	23	24	87	87.5	33.5	33
51	L038	5	S	no	no	55	456.448	14	24	19	30	12	6	69	63	47	15	15	6	6	23	23	20	20	28	28	3	3	6	6	15.5	15	5	5	4	4	81	117.5	183.5	213	197	38	28	24	24.5	86	86	32.5	33
52	L039	5	S	yes	in_training	55	486.733	14.5	24	19	31	13	6	74	65	49	17	17	7	7	24	23	22	23	30.5	29	3	3	6	6	17	15.5	5	5	5	5	82	116	185.5	205	181	38	31	26	27	86	86	34.5	34.5
53	L053	5	G	yes	riding	26	493.989	14	22	19	28	13.5	5	67.5	63	50	15.5	15.5	6	6	23	23	20	20.5	29	28.5	2.5	2.5	6	6	15.5	15.5	6	6	6	6	78	113	188	211	199	36	26.5	25	23	82	83	34	34
54	L080	12	S	yes	carriage	28	476.521	14.5	24	20	28.5	12.5	6	73	61	48	15.5	15.5	6	6	23	23	21.5	21.5	29.5	29	3	3	6	6	15	15	6	6	5.5	5	83.5	121	183	210	188	38	27	24	25	88	89	31	32
55	L081	17	S	yes	carriage	28	511.844	15	27	20.5	29	12	6.5	75.5	67	52	16	15.5	7	7	23.5	24	22	21	32	32	3	3	7	7	15.5	15	5	5	4	5	90	134	188	211	196.5	38	31	24	23.5	90	90.5	35	35
56	L082	8	S	yes	carriage	28	418.813	13	25	19	28.5	13	6	70.5	61	49	15	15	5.5	5.5	22.5	23	21	21	28	27.5	2.5	2.5	6	6	15	15	6	6	4	4.5	79	111	175.5	203	192	37	29	27	26	85	84.5	31.5	32
57	L083	10	G	yes	carriage	28	454.568	14	26.5	19	30	15	6	78	65	52.5	16	16	6.5	7	25	25	20.5	21	29.5	29.5	3	3	6.5	7	15	15.5	6	6	5	5	81	110	179	210	194	37	28	23	23.5	87.5	88	31.5	32
58	L084	12	G	yes	carriage	28	482.671	14.5	23	20	29	13	6.5	74	64	49.5	15.5	15.5	6.5	6.5	24.5	24	21.5	22	31	31	3	3	7.5	7.5	17.5	17	5	5.5	6	6	80	113	185	224	193	35	27	25	27	90	90	32.5	32.5
59	L085	8	S	yes	carriage	28	484.991	16	25.5	20	30	12	6.5	74	61	47	14.5	14.5	5.5	5.5	23.5	23	20.5	20.5	28	27.5	3	3	6	6	17	16.5	5	5	4	4	81	115	186	214	192.5	39	31	29	30	90	89.5	33	33.5
60	L086	10	G	yes	carriage	28	454.839	14	26.5	20.5	31	14.5	6	77	67.5	51	16	16	6	6	24	24.5	22	22	32	31.5	3	3	7	7	17.5	17.5	5.5	5	6.5	6.5	81	115	178	201	182	35	31	30	32	90.5	90	34	34
61	L087	5	S	yes	carriage	28	467.354	14	26	19	27.5	13.5	5	70.5	63	47.5	17	17	6.5	6.5	23	24	22	22	30.5	30	2.5	2.5	7	7	17	16.5	5	5.5	6	6	80.5	117	181.5	203	179	39	30.5	29	31	90	89	34	34.5
62	L088	5	S	yes	carriage	28	472.722	15.5	25	19.5	28.5	14	6	73.5	64	48.5	15.5	15.5	6.6	6.5	24	23.5	22	22.5	28.5	29	2.5	2.5	7	7	16.5	17	5	4.5	5.5	6	84	123	182	208	186	37	29	26	30	90	90	33	33
63	L089	12	G	yes	carriage	28	453.75	13.5	23.5	20	30	12	5.5	74	66	48.5	16	16	6	6	24	24	21.5	21.5	29	29	3	3	6	6	15.5	16	6	6	5	6	81	119	181	213	196	39	32	27	28	90	90	34	34
64	L090	9	S	yes	carriage	28	552.958	15	24	20.5	32	15	6	79.5	68	52	16	16	6.5	6.5	24	24	22	22	31.5	31.5	3	3	7	7	17	17.5	6	6	5	5	84	120	194	233	195	37	30.5	26	25	91	91	33.5	34
65	L091	8	S	yes	carriage	28	482.671	14	23	19.5	31	14	5.5	73	63.5	51	17	17	6	6	22	22	22	22.5	29.5	29.5	3	3	6.5	6.5	15.5	15.5	5	5	4.5	4.5	84	122	185	206	183	37	30	25	25	91	91.5	33.5	31.5
66	L092	12	G	yes	carriage	28	452.381	14.5	24	20	29	13	6	74	62.5	50	15	15	6	6	23.5	23.5	20.5	20	29	29	3	3	6	6	16	16	5	5	6	6	77	109	177	202	176	37	24	22	21	90	91	32	33
67	L093	11	G	yes	carriage	28	460.172	13	23	18.5	28	13	6.5	72	63	49	17	17	6	6	24	24	22	22	30	29.5	3	3	6.5	6.5	17	16.5	5.5	5.5	5.5	5.5	84	121	182	205.5	183	38	29	28	27.5	90	90	32.5	33
68	L094	8	S	yes	carriage	28	457.319	14.5	24	19	29	13.5	6.5	71.5	62.5	48	15.5	15.5	6.5	6.5	23	23.5	22	22	30.5	30.5	3	3	6.5	6.5	16	16	5	6	5	5	77	117	186	208.5	190	36	30.5	30	30	83.5	83.5	30	30.5
69	L095	8	G	yes	carriage	28	567.998	15	26	19.5	32	16	6.5	81.5	70.5	58.5	17	17	6.5	6.5	26	26	25.5	25.5	35.5	33.5	3.5	3.5	7	7.5	18.5	17	7	7	5	6	89	118	192	211	190	36	29.5	25	25.5	95	94	35	35
70	L096	7	S	no	no	28	469.472	14	23	20	28	11.5	6	73	65	52	15.5	15.5	6	6	23	23	21	21	29	28	2.5	2.5	6	6	15.5	16	5	5	5	5.5	82	115	183	215	197	35	30	24.5	25	84	84	32.5	32.5
71	L097	5	G	no	no	25	463.128	13.5	24.5	19.5	26	12.5	6	73.5	63.5	53	15.5	15.5	6	6	25	25	21	21	29	29.5	3	3	6	6	14.5	14.5	7	7	6	5.5	77	122.5	183	208	202	35.5	33	28	24.5	85.5	86	31	31
72	L098	5	S	no	no	25	471.82	16	24	19	28.5	13	7.5	73	65	49.5	16	16.5	7	7	23.5	24.5	21.5	22	29	29	3	3	7	6.5	15	16	6.5	6	8	8	81	123	180.5	197.5	182	30	29	24	26	87	87.5	35	35.5
73	L099	6	G	no	no	25	481.743	16	25.5	20	29.5	13	6.5	68.5	63.5	47.5	15.5	15.5	7	7	23	24	21	21	29.5	29.5	3	3	7	7	16.5	16	7	7	6	6.5	81	124	184	205	188.5	38	30	34	25.5	84	85	33.5	34
74	L100	6	M	yes	carriage	28	464.64	15	25	20	30	12	5.5	71	64	47.5	18	18	6	6	24	24	21	21	28.5	28.5	3	3	6	6	15.5	15	5	5	5.5	6	78	106	184	209	198	38	30	24	24	85	85	29.5	30
75	L101	7	M	yes	carriage	28	471.054	14	26	21	30	13	6	73.5	63	45	16	16	7	7	22.5	23	21.5	22	30	29.5	3	3	6	6	16	16	5	5	4	4	77	104	184	214	194	37.5	30.5	24.5	27	87	87	30	30
76	L102	9	M	yes	carriage	28	596.984	13	23	19	28.5	12	5.5	75	64.5	45	16	16	6	6	23.5	23.5	22	22	30	29.5	3	3	6	6	16	15.5	6	6	5	5	81	110.5	201	218	200	37	29	26.5	26.5	89	89	33.5	32
77	L103	15	M	yes	carriage	28	450.796	13.5	27	19	28	14	6	71.5	64	49	16	16	6.5	6.5	23	22.5	21.5	21	29	29	3	3	6.5	6.5	16.5	16.5	5.5	6	5	5	70	101	180	206	195	35.5	24	22.5	23	88	88	28	30
78	L104	9	M	yes	carriage	28	499.94	13	22	20	29.5	13.5	6.5	71	63	46	16	16	6.5	6.5	23	23	22	21.5	30	30.5	3	3	6	6	15	15.5	6	6	5	4.5	73	107	188	213	193	36	31.5	23	23	88	88	29.5	30
79	L105	9	M	yes	carriage	28	521.178	16	25	19	28.5	12	6.5	71	65	47.5	15.5	15.5	6	6	23.5	23.5	22	22	30	30.5	3	3	7	7	26.5	16.5	4	4.5	5.5	5	80	115	197	225	208	39	32	24	24	87	87	29.5	30
86	L058	13	G	yes	riding	26	488.157	15	26	20.5	30.5	13	7	74	65	48	14	14	6.5	6.5	23	23	21.5	21.5	28.5	28.5	3	3	6	6	15	15	7	6	4	4	81	119	184	208	199	39.5	33	23	24	84.5	84.5	34	34
87	L061	9	G	yes	riding	26	473.921	14.5	22	19.5	30	14	6.5	75	64	50	17.5	17.5	7	7	22	22	21	21	29	29	3	3	7	7	16	16	4	5	4	5	81	112	182.5	208	188	38	30	28	31	90	90	33	33
88	L062	11	G	yes	riding	26	496.642	13.5	23.5	20	30.5	10	7	71.5	64.5	50	16.5	16.5	6.5	6.5	24.5	24.5	23.5	23.5	32	31	3.5	3.5	8.5	8	16.5	16	5	5	6	5	84	120	186	212	193	37	31	28.5	30.5	88	88	33.5	33
89	L063	11	M	yes	riding	26	513.673	14	24	18.5	27.5	9.5	6.5	68.5	61	45	16	16	6.5	6.5	23	23	23	23.5	30	30	4	4	7.5	7	16.5	17	6	6	5.5	5.5	79	124	190	203	190	36	30	24.5	25.5	87	86	31	31
90	L066	12	G	yes	riding	26	455.296	14	26	20	29	13	6	75	65	49	16	16	6	6	23	23	21.5	22	30	29	3	3	6	6	16.5	16	4	5	4	4	80	116	185	212	197	38	35	28	27	87	87	32	32
91	L067	13	S	yes	riding	26	449.173	15	22	19	30	13	6	74	63	46	15.5	15.5	6	6	23.5	24	20.5	21	29.5	29.5	3	3	6	6	15	15	5	5	6	5	83	119	179	200	189	37	26	26	28	91	90.5	33	34
92	L019	11	G	yes	show	55	546.288	15.5	22	20	30	12	6	70	64	50.5	16	16	6.5	6.5	23	23	21	21	28	28	2.5	2.5	5.5	5.5	15	15.5	5.5	6	4	4	82	117	198	222	203	39	30	25.5	27	88	88.5	33	34
93	L001	23	S	yes	show	55	540.596	14	24	18	28	15	6	72	64	52	15.5	15.5	6	6	23	23	22	22	30	30	3	3	7.5	7.5	14	14.5	5	5	6	6	84.5	121	191	217.5	193	36	34.5	29.5	32	91.5	90	33.5	31.5
94	L007	9	S	yes	in_training	55	596.984	15	24	20	30	15	6.5	73.5	64	51	14	14	6	6	23.5	24	22	22	31.5	30.5	3	3	6	6	16.5	16	5	5	4.5	5	87	122	201	218	202	37	23	29	32	92	92	34	33.5
95	L013	9	S	yes	in_training	55	458.777	14	24	19	28	12	6	69	59	48	14	14	6	6	22	22	20	21	28	28	3	3	6	6	15	15	5	5	5	5	82.5	122	182	200	192	35	29.5	26.5	28	88.5	88	32.5	32
96	L037	8	G	yes	in_training	55	558.673	14	25	21	31.5	13	5.5	73.5	65	50	15.5	15.5	6	6	23	23	21.5	22	29.5	29	3	3	6	6	15.5	15	6	5	5	5	81	117	195	223	204	39	30	31	32	91	91	35	34.5
97	L011	10	G	yes	show	55	575.14	14	24	20	30.5	14	6	75.5	64	50	16	15.5	7	7	24	24	21	21	28	27.5	3	3	6	6	16	15.5	5	5	4	4.5	90	127	194	225	204.5	39	29	29	29	88	89	33.5	34
98	L004	13	S	yes	show	55	476.234	14	23	18.5	28.5	14.5	7	68	60.5	50	14.5	14.5	6.5	6.5	23	23	20.5	20.5	28.5	28	3	3	5.5	5.5	14	14	4.5	4.5	4	4	81.5	119	187	214	202.5	37.5	27	29	29	88	88	32.5	32.5
99	L006	13	S	yes	show	55	492.132	15	24	20	30	14	6	71	54	49	14	14	7	7	22	22	20	20.5	29	29.5	3	3	6	6	15	15	4	4	4	5	79.5	114	188.5	208.5	197	37	25	28.5	29.5	89	89	32	31.5
100	L016	14	S	yes	show	55	519.046	14	24	19	29	12	5.5	71	61	47	15	15	6.5	6.5	22	22	22	22	29.5	29	3	3	6	6.5	15	15	5	5	5	5	81	125	193	215	207	37	29	23	23	89	88.5	32	32.5
101	L005	16	S	yes	show	55	495.477	14	24	20	28.5	13.5	6	69.5	62	50	14.5	14.5	6	6	23	23	20	20	30	29.5	3	3	5.5	5.5	14	14.5	5	5	4	5	85	132	188	218	199	37	27.5	23	22.5	85	86	32	31
[truncated: 67 more columns]

## Sheet: Kinematics
Horse	ID	Repetition	Test	Regularity	Simmetry	Cadence	DV_power	Propulsion_power	Stride_lengh	Speed
25	L002	1	Walk	115	224	0.76	0.6	0.6	1.82	1.4
25		1	Walk	107	230	0.81	0.9	1.1	1.95	1.6
25		1	Walk	100	242	0.78	0.6	0.9	1.89	1.5
25		1	Walk	110	175	0.83	0.9	1.1	1.88	1.6
25		2	Walk	106	176	0.83	0.7	1	1.83	1.4
25		2	Walk	86	192	0.78	0.8	1.2	1.9	1.5
25		2	Walk	111	227	0.81	0.8	1.1	1.83	1.5
25		2	Walk	104	212	0.81	0.7	0.9	1.83	1.5
25		1	Trot	199	257	1.29	14.3	4.7	2.2	2.8
25		1	Trot	232	246	1.32	16	5.4	2.15	2.8
25		1	Trot	198	239	1.25	12.2	4.2	2.48	3.1
25		1	Trot	248	252	1.32	14	4.6	2.12	2.8
25		2	Trot	174	172	1.37	16.7	5.3	2.2	3
25		2	Trot	163	199	1.34	15.5	4.8	2.29	3.1
25		2	Trot	245	241	1.32	17.9	4.2	2.35	3.1
25		2	Trot	311	227	1.29	16.9	5.1	2.47	3.2
26	L012	1	Walk	219	144	0.78	0.7	0.7	1.85	1.4
26		1	Walk	218	152	0.76	0.7	0.7	1.95	1.5
26		1	Walk	165	153	0.76	0.6	0.6	1.84	1.4
26		1	Walk	155	141	0.73	0.5	0.7	1.82	1.3
26		2	Walk	186	191	0.85	0.9	0.9	1.91	1.6
26		2	Walk	174	174	0.83	0.7	0.8	1.91	1.6
26		2	Walk	206	172	0.81	0.6	0.6	1.91	1.6
26		2	Walk	212	181	0.83	0.6	0.6	1.91	1.6
26		1	Trot	284	226	1.2	11	3.6	2.14	2.6
26		1	Trot	297	211	1.25	12.4	4	2.31	2.9
26		1	Trot	372	266	1.17	11	3.7	2.24	2.6
26		1	Trot	308	222	1.25	13.4	4.5	2.4	3
26		2	Trot	291	212	1.37	13.2	5.1	2.47	3.4
26		2	Trot	274	284	1.37	13.8	5.9	2.47	3.4
26		2	Trot	296	257	1.29	12.5	4.3	2.48	3.2
26		2	Trot	287	268	1.37	12.5	5.6	2.37	3.3
27	L024	1	Walk	159	205	0.9	0.8	0.7	1.75	1.6
27		1	Walk	203	162	0.93	1.2	0.9	1.83	1.7
27		1	Walk	170	132	0.9	0.8	1	1.74	1.6
27		1	Walk	177	145	0.95	1.1	1	1.77	1.7
27		2	Walk	205	168	0.93	0.9	0.8	1.73	1.6
27		2	Walk	190	137	0.98	1.3	1	1.73	1.7
27		2	Walk	127	138	0.93	1	0.8	1.72	1.6
27		2	Walk	174	140	0.95	1.1	0.8	1.75	1.7
27		1	Trot	315	256	1.34	13.2	3.3	2.16	2.9
27		1	Trot	312	259	1.39	14.1	3.5	2.09	2.9
27		1	Trot	348	269	1.34	13.9	3.8	2.16	2.9
27		1	Trot	281	242	1.42	16.1	3.8	2.2	3.1
27		2	Trot	322	245	1.37	15	3.2	2.17	3
27		2	Trot	336	298	1.42	16.2	3.6	2.2	3.1
27		2	Trot	318	226	1.42	16.7	3.6	2.11	3
27		2	Trot	274	244	1.44	17.2	3.8	2.15	3.1
28	L027	1	Walk	203	221	0.83	1	1.2	1.92	1.6
28		1	Walk	163	187	0.85	1	1.4	1.96	1.6
28		1	Walk	171	231	0.85	1.2	1.4	1.88	1.6
28		1	Walk	167	173	0.88	1.2	1.3	1.82	1.6
28		2	Walk	175	200	0.81	0.7	1.1	1.87	1.5
28		2	Walk	209	220	0.85	0.9	1.3	1.88	1.6
28		2	Walk	178	198	0.85	0.9	1.3	1.88	1.6
28		2	Walk	230	157	0.83	0.9	1.3	1.93	1.6
28		1	Trot	311	212	1.27	18.7	2.6	2.11	2.7
28		1	Trot	344	230	1.25	16.8	2.9	2.27	2.8
28		1	Trot	342	219	1.25	16.4	2.7	2.24	2.8
28		1	Trot	311	212	1.27	18.7	2.6	2.36	3
28		2	Trot	346	238	1.27	15.4	3.2	2.39	3
28		2	Trot	351	213	1.29	16.2	3.1	2.42	3.1
28		2	Trot	382	249	1.22	13.9	2.8	2.46	3
28		2	Trot	361	289	1.27	15.9	2.9	2.44	3.1
29	L028	1	Walk	110	261	0.83	0.4	0.8	1.57	1.3
29		1	Walk	98	270	0.81	0.3	0.6	1.6	1.3
29		1	Walk	114	290	0.85	0.3	0.8	1.53	1.3
29		1	Walk	83	335	0.83	0.4	0.9	1.59	1.3
29		2	Walk	107	228	0.81	0.3	0.8	1.6	1.3
29		2	Walk	121	258	0.83	0.3	0.7	1.57	1.3
29		2	Walk	103	206	0.81	0.3	0.7	1.6	1.3
29		2	Walk	118	181	0.78	0.3	0.6	1.69	1.3
29		1	Trot	328	268	1.22	13.4	4.4	2.05	2.5
29		1	Trot	378	266	1.25	13	4.8	2.11	2.6
29		1	Trot	384	294	1.27	11.2	3.9	1.97	2.5
29		1	Trot	340	297	1.25	11.4	3.7	2.08	2.6
29		2	Trot	367	226	1.29	12.9	4.4	2.2	2.8
29		2	Trot	373	258	1.27	11.9	3.8	2.05	2.6
29		2	Trot	375	213	1.27	13.8	4.4	2.238	2.9
29		2	Trot	383	236	1.29	13.9	4.8	2.28	2.9
30	L029	1	Walk	129	202	0.81	0.3	0.7	1.74	1.4
30		1	Walk	110	184	0.81	0.3	0.7	1.88	1.5
30		1	Walk	110	173	0.78	0.3	0.7	1.9	1.5
30		1	Walk	112	145	0.81	0.4	0.9	1.84	1.5
30		2	Walk	90	239	0.85	0.5	1.3	1.29	1.6
30		2	Walk	98	161	0.88	0.5	1.3	1.7	1.5
30		2	Walk	113	136	0.78	0.3	0.8	1.91	1.5
30		2	Walk	174	160	0.83	0.4	1	1.8	1.5
30		1	Trot	349	261	1.2	15.3	3.6	2.45	2.9
30		1	Trot	331	232	1.27	19.3	4.2	2.79	3.6
30		1	Trot	277	217	1.32	21	5.8	2.81	3.7
30		1	Trot	267	219	1.32	18.8	5.4	2.85	3.8
30		2	Trot	344	263	1.2	14.8	2	2.42	2.9
30		2	Trot	253	240	1.34	21.5	5.3	2.76	3.7
30		2	Trot	287	256	1.34	22.8	5	2.81	3.8
30		2	Trot	299	392	1.34	24	5.5	2.87	3.9
31	L030	1	Walk	159	166	0.83	0.4	0.7	1.65	1.4
31		1	Walk	187	223	0.85	0.6	1	1.72	1.5
31		1	Walk	150	214	0.83	0.6	0.8	1.74	1.4
31		1	Walk	201	148	0.83	0.6	0.8	1.71	1.4
31		2	Walk	197	180	0.85	0.5	0.6	1.67	1.4
31		2	Walk	220	205	0.85	0.6	0.7	1.78	1.5
31		2	Walk	224	202	0.88	0.6	0.8	1.67	1.5
31		2	Walk	218	174	0.85	0.8	0.8	1.78	1.5
31		1	Trot	330	221	1.29	10.4	3.3	2.19	2.8
31		1	Trot	313	233	1.32	12.1	3.5	2.25	3
31		1	Trot	313	243	1.34	13.1	3.7	2.33	3.1
31		1	Trot	344	224	1.29	11.5	3.2	2.32	3.2
31		2	Trot	298	280	1.34	13.3	3.1	2.36	3.2
31		2	Trot	344	255	1.34	12	2.5	2.39	3.2
31		2	Trot	326	265	1.34	13.8	2.8	2.39	3.2
31		2	Trot	336	267	1.32	12.3	2.8	2.31	3.1
32	L031	1	Walk	193	187	0.83	0.9	1.5	1.96	1.6
32		1	Walk	162	138	0.85	0.6	1.4	1.96	1.7
32		1	Walk	151	196	0.83	0.6	1.1	1.96	1.6
32		1	Walk	226	203	0.85	1	1.5	2	1.7
32		2	Walk	165	236	0.85	0.6	1.9	1.93	1.6
32		2	Walk	143	226	0.85	0.7	1.9	1.87	1.6
32		2	Walk	193	190	0.88	0.8	2	1.82	1.6
32		2	Walk	146	256	0.88	0.7	1.9	1.82	1.6
32		1	Trot	300	249	1.25	16.3	4.5	2.55	3.2
32		1	Trot	212	212	1.25	14.8	4	2.86	3.6
32		1	Trot	310	225	1.22	16.6	4.4	2.54	3.1
32		1	Trot	309	215	1.22	16.2	4.3	2.51	3.1
32		2	Trot	258	251	1.32	19.5	5.2	2.71	3.6
32		2	Trot	202	247	1.32	19.9	4.9	2.49	3.3
32		2	Trot	324	221	1.22	17	4.9	2.7	3.3
32		2	Trot	277	224	1.29	19	4.6	2.56	3.3
33	L041	1	Walk	179	176	0.88	0.7	0.8	1.86	1.6
33		1	Walk	174	173	0.85	0.7	0.8	1.89	1.6
33		1	Walk	128	157	0.83	0.5	0.8	1.88	1.6
33		1	Walk	127	166	0.83	0.5	0.8	1.83	1.5
33		2	Walk	202	159	0.83	0.5	0.9	1.81	1.5
33		2	Walk	180	167	0.83	0.6	1	1.8	1.5
33		2	Walk	186	173	0.85	0.7	1.2	1.79	1.5
33		2	Walk	119	202	0.81	0.5	0.7	1.83	1.5
33		1	Trot	302	234	1.2	8.8	2.5	2.05	2.5
33		1	Trot	316	243	1.27	11.4	2.7	1.87	2.4
33		1	Trot	315	215	1.25	11.3	2.5	2.02	2.5
33		1	Trot	307	242	1.25	8.5	2.4	2.02	2.5
33		2	Trot	323	320	1.25	8.4	2.9	1.85	2.3
33		2	Trot	382	229	1.27	12.2	3.4	2.11	2.7
33		2	Trot	246	241	1.27	12.9	2.4	2.2	2.8
33		2	Trot	334	220	1.27	10.9	2.5	2.08	2.7
34	L042	1	Walk	150	223	0.76	0.4	1.2	1.79	1.4
34		1	Walk	163	284	0.76	0.4	1.1	1.83	1.4
34		1	Walk	159	227	0.76	0.5	1.5	1.91	1.5
34		1	Walk	169	247	0.76	0.5	1.3	1.91	1.5
34		2	Walk	115	165	0.76	0.4	1.2	1.81	1.4
34		2	Walk	160	222	0.76	0.4	1.1	1.88	1.4
34		2	Walk	134	237	1.76	0.4	1.3	1.84	1.4
34		2	Walk	142	205	1.73	0.3	1.1	1.92	1.4
34		1	Trot	321	362	1.27	16.7	3.3	2.32	2.9
34		1	Trot	358	295	1.2	13.8	3.8	2.45	2.9
34		1	Trot	370	323	1.22	14.2	3.5	2.38	2.9
34		1	Trot	400	227	1.22	14.2	3.7	2.38	2.9
34		2	Trot	376	243	1.22	13.6	3.7	2.21	2.7
34		2	Trot	381	249	1.22	13.5	3.6	2.21	2.7
34		2	Trot	391	321	1.22	13.6	3.8	2.21	2.7
34		2	Trot	391	335	1.22	13.5	4	2.22	2.7
35	L043	1	Walk	160	146	0.73	0.3	0.4	1.78	1.3
35		1	Walk	142	177	0.73	0.3	0.5	1.85	1.4
35		1	Walk	200	136	0.76	0.3	0.5	1.84	1.4
35		1	Walk	157	173	0.76	0.4	0.5	1.84	1.4
35		2	Walk	156	149	0.68	0.2	0.5	1.75	1.2
35		2	Walk	129	174	0.71	0.3	0.7	1.89	1.3
35		2	Walk	166	179	0.73	0.3	0.7	1.77	1.3
35		2	Walk	206	167	0.76	0.5	0.8	1.88	1.4
35		1	Trot	336	254	1.25	13.8	5	2.44	3.1
35		1	Trot	340	197	1.27	13.8	5.1	2.32	2.9
35		1	Trot	340	283	1.27	15.8	5.8	2.54	3.2
35		1	Trot	301	247	1.29	17.1	6.3	2.48	3.2
35		2	Trot	328	201	1.27	13.8	6	2.43	3.1
35		2	Trot	318	186	1.29	15.8	6.1	2.64	3.4
35		2	Trot	331	232	1.27	14.8	5	2.44	3.1
35		2	Trot	308	190	1.27	15.8	4.9	2.44	3.1
36	L044	1	Walk	112	145	0.81	0.7	1	1.86	1.5
36		1	Walk	148	132	0.93	0.7	1.3	1.68	1.6
36		1	Walk	162	109	0.95	0.8	1	1.82	1.6
36		1	Walk	132	106	0.93	0.8	1	1.72	1.5
36		2	Walk	115	140	0.88	0.8	1.1	1.62	1.4
36		2	Walk	100	112	0.83	0.7	0.9	1.69	1.4
36		2	Walk	100	130	0.85	0.7	0.9	1.65	1.4
36		2	Walk	118	105	0.83	0.6	0.8	1.69	1.4
36		1	Trot	320	215	1.34	16.8	3.4	2.47	3.3
36		1	Trot	370	280	1.32	14.7	2.5	2.28	3
36		1	Trot	293	288	1.34	16.1	3	2.24	3
36		1	Trot	337	294	1.34	16.8	3.2	2.32	3.1
36		2	Trot	374	252	1.32	14.8	2.9	2.23	2.9
36		2	Trot	340	306	1.29	14.1	2.5	2.25	2.9
36		2	Trot	330	302	1.37	16.5	3.2	2.35	3.2
36		2	Trot	351	254	1.32	15.5	2.6	2.2	2.9
37	L045	1	Walk	185	190	0.78	0.7	1.2	1.8	1.4
37		1	Walk	219	230	0.81	0.7	1.4	1.9	1.5
37		1	Walk	194	245	0.78	0.6	1.4	1.87	1.5
37		1	Walk	191	227	0.81	0.6	1.5	1.84	1.5
37		2	Walk	199	183	0.83	0.8	1.1	1.81	1.5
37		2	Walk	184	265	0.81	0.8	1.2	1.85	1.5
37		2	Walk	166	207	0.78	0.6	1.2	1.84	1.4
37		2	Walk	173	228	0.81	0.8	1.5	1.73	1.4
37		1	Trot	318	246	1.25	13.6	3.1	2.3	2.9
37		1	Trot	216	237	1.32	16.8	3.9	2.61	3.5
37		1	Trot	306	275	1.27	16.4	4.1	2.76	3.5
37		1	Trot	281	258	1.32	17	4.3	2.65	3.5
37		2	Trot	327	236	1.2	14.2	2.9	2.19	2.6
37		2	Trot	287	208	1.32	17.8	3.7	2.44	3.2
37		2	Trot	301	210	1.25	14.1	2.8	2.32	2.9
37		2	Trot	332	285	1.25	14.2	2.7	2.32	2.9
38	L046	1	Walk	183	220	0.81	0.7	0.9	1.84	1.5
38		1	Walk	162	244	0.81	0.6	0.8	1.96	1.6
38		1	Walk	209	270	0.81	0.7	0.7	1.85	1.5
38		1	Walk	182	226	0.81	0.7	0.8	1.98	1.6
38		2	Walk	186	221	0.73	0.5	0.6	1.92	1.4
38		2	Walk	168	200	0.73	0.4	0.5	1.92	1.4
38		2	Walk	183	200	0.73	0.5	0.5	1.9	1.4
38		2	Walk	153	154	0.73	0.4	0.6	1.83	1.3
38		1	Trot	420	298	1.25	13.3	1.5	2.21	2.8
38		1	Trot	354	341	1.27	13	1.5	2.2	2.8
38		1	Trot	363	327	1.25	12.6	1.4	2.24	2.8
38		1	Trot	357	275	1.27	14.4	1.7	2.25	2.9
38		2	Trot	388	269	1.22	12	1.9	2.3	2.8
38		2	Trot	387	304	1.25	13.8	2.1	2.35	2.9
38		2	Trot	396	218	1.27	13.4	2.1	2.2	2.8
38		2	Trot	399	280	1.25	13.2	2.2	2.24	2.8
39	L047	1	Walk	134	189	0.81	0.4	1	1.67	1.4
39		1	Walk	155	156	0.83	0.5	1	1.65	1.4
39		1	Walk	148	205	0.83	0.5	1.1	1.69	1.4
39		1	Walk	131	212	0.81	0.4	1	1.73	1.4
39		2	Walk	183	204	0.81	0.6	1.1	1.79	1.5
39		2	Walk	161	231	0.78	0.4	1	1.74	1.4
39		2	Walk	121	179	0.81	0.4	1	1.69	1.4
39		2	Walk	150	193	0.78	0.5	1.3	1.78	1.4
39		1	Trot	329	228	1.29	19.2	5	2.35	3
39		1	Trot	335	246	1.29	17.4	5.3	2.21	2.9
39		1	Trot	316	223	1.29	19	5	2.33	3
39		1	Trot	309	286	1.29	18.4	6.9	2.28	2.9
39		2	Trot	251	255	1.27	19.9	3.2	2.36	3
39		2	Trot	336	257	1.27	18.8	4.3	2.44	3.1
39		2	Trot	340	256	1.27	17.1	3.5	2.39	3
39		2	Trot	299	253	1.29	19.4	3.1	2.42	3.1
40	L048	1	Walk	181	144	0.83	0.4	0.8	1.59	1.3
40		1	Walk	206	206	0.83	0.5	0.8	1.69	1.4
40		1	Walk	176	162	0.83	0.5	0.7	1.72	1.4
40		1	Walk	169	144	0.83	0.5	0.7	1.69	1.4
40		2	Walk	184	175	0.81	0.4	0.8	1.71	1.4
40		2	Walk	177	156	0.81	0.4	0.7	1.73	1.4
40		2	Walk	181	206	0.81	0.4	0.8	1.73	1.4
40		2	Walk	178	177	0.81	0.4	0.7	1.74	1.4
40		1	Trot	307	223	1.22	13.1	3.1	2.41	2.9
40		1	Trot	334	278	1.32	16.9	4.1	2.27	2.9
40		1	Trot	344	251	1.27	16.8	3.7	2.39	3
40		1	Trot	311	224	1.27	16	3.8	2.36	3
40		2	Trot	384	245	1.25	13.6	3.4	2.24	2.8
40		2	Trot	360	168	1.27	13.5	3.3	2.2	2.8
40		2	Trot	369	243	1.27	13.4	3.3	2.19	2.8
40		2	Trot	358	154	1.27	14.6	3.4	2.2	2.8
41	L049	1	Walk	153	172	0.66	0.2	0.5	1.8	1.2
41		1	Walk	170	174	0.68	0.2	0.5	1.76	1.2
41		1	Walk	200	176	0.66	0.2	0.7	1.82	1.2
41		1	Walk	173	195	0.66	0.2	0.7	1.75	1.2
41		2	Walk	165	188	0.68	0.2	0.6	1.84	1.3
41		2	Walk	174	231	0.68	0.2	0.6	1.76	1.2
41		2	Walk	192	178	0.68	0.2	0.6	1.82	1.2
41		2	Walk	136	198	0.68	0.2	0.6	1.76	1.2
41		1	Trot	299	230	1.25	14.6	4.8	2.5	3.1
41		1	Trot	276	191	1.29	17	5.7	2.77	3.6
41		1	Trot	289	243	1.32	17.6	5.7	2.73	3.6
41		1	Trot	349	235	1.25	14.6	4.7	2.48	3.1
41		2	Trot	306	212	1.22	11.8	4	2.41	2.9
41		2	Trot	372	284	1.2	11.6	3.4	2.42	2.9
41		2	Trot	346	221	1.22	13.1	4	2.41	2.9
41		2	Trot	355	205	1.22	12.7	4	2.41	2.9
42	L051	1	Walk	159	145	0.83	0.9	1.4	1.83	1.5
42		1	Walk	123	148	0.85	0.9	1.5	1.76	1.5
42		1	Walk	160	129	0.85	0.9	1.4	1.76	1.5
42		1	Walk	228	161	0.85	1	1.1	1.7	1.5
42		2	Walk	198	183	0.81	1	1.2	1.83	1.5
42		2	Walk	192	145	0.81	1	1.1	1.81	1.5
42		2	Walk	191	126	0.81	0.8	1	1.76	1.4
42		2	Walk	164	171	0.81	0.9	1.2	1.73	1.4
42		1	Trot	318	235	1.27	14.9	5.1	2.42	3.1
42		1	Trot	308	246	1.27	15.9	4.8	2.44	3.1
42		1	Trot	316	239	1.29	17.5	5.1	2.4	3.1
42		1	Trot	377	261	1.25	15.7	4.8	2.48	3.1
42		2	Trot	344	253	1.25	14.2	5.1	2.41	3
42		2	Trot	322	217	1.29	15.9	6	2.5	3.2
42		2	Trot	330	216	1.29	15.3	5.1	2.48	3.2
42		2	Trot	331	239	1.27	14.3	5.2	2.36	3
43	L054	1	Walk	150	156	0.71	0.2	0.6	1.63	1.2
43		1	Walk	115	185	0.73	0.3	0.7	1.56	1.1
43		1	Walk	116	156	0.68	0.2	0.5	1.63	1.1
43		1	Walk	154	158	0.71	0.3	0.6	1.56	1.1
43		2	Walk	151	200	0.71	0.2	0.8	1.64	1.2
43		2	Walk	131	155	0.73	0.4	0.9	1.67	1.2
43		2	Walk	141	167	0.68	0.3	0.6	1.67	1.1
43		2	Walk	144	139	0.71	0.3	0.8	1.69	1.2
43		1	Trot	271	223	1.29	17.8	4.9	2.48	3.2
43		1	Trot	279	201	1.32	18.8	4.3	2.58	3.4
43		1	Trot	244	195	1.29	20.2	5.9	2.64	3.4
43		1	Trot	333	251	1.27	16.1	3.6	2.45	3.1
43		2	Trot	284	247	1.29	16.9	5.6	2.67	3.5
43		2	Trot	287	224	1.29	15	4.4	2.52	3.3
43		2	Trot	310	284	1.25	14.4	3.3	2.35	2.9
43		2	Trot	300	232	1.29	17.4	5.9	2.41	3.1
44	L056	1	Walk	120	100	0.76	0.3	0.6	1.86	1.4
44		1	Walk	100	107	0.78	0.4	0.9	1.94	1.5
44		1	Walk	110	158	0.76	0.3	0.8	1.83	1.4
44		1	Walk	132	124	0.76	0.3	0.7	1.84	1.4
44		2	Walk	165	118	0.78	0.3	0.6	1.79	1.4
44		2	Walk	207	178	0.81	0.5	0.9	1.87	1.5
44		2	Walk	170	138	0.81	0.3	0.8	1.84	1.5
44		2	Walk	173	179	0.81	0.5	1	1.73	1.4
44		1	Trot	280	203	1.29	16.2	6	2.67	3.5
44		1	Trot	261	253	1.29	13.7	5.5	2.71	3.5
44		1	Trot	342	291	1.25	12.4	5	2.58	3.2
44		1	Trot	336	235	1.27	13.3	5.2	2.52	3.2
44		2	Trot	337	361	1.27	14.5	5.3	2.77	3.5
44		2	Trot	353	218	1.27	14.2	5.1	2.76	3.5
44		2	Trot	309	253	1.29	16.6	5.4	2.71	3.5
44		2	Trot	339	300	1.27	14.2	5.4	2.76	3.5
45	L071	1	Walk	129	192	0.85	1	1.4	1.82	1.6
45		1	Walk	160	144	0.88	1.1	1.8	1.88	1.7
45		1	Walk	112	178	0.85	1	1.6	1.89	1.6
45		1	Walk	177	140	0.88	1.1	2	1.89	1.7
45		2	Walk	168	150	0.85	1.3	1.8	1.96	1.7
45		2	Walk	146	174	0.9	1.4	2	1.89	1.7
45		2	Walk	135	224	0.88	1.4	1.7	1.93	1.7
45		2	Walk	142	184	0.85	1.4	1.5	2	1.7
45		1	Trot	276	251	1.37	15	4.2	2.52	3.5
45		1	Trot	222	278	1.44	20.8	5.8	2.48	3.6
45		1	Trot	231	252	1.42	19	4.3	2.5	3.6
45		1	Trot	283	251	1.34	15.8	4.7	2.44	3.3
45		2	Trot	278	245	1.27	13.8	3.8	2.4	3.1
45		2	Trot	196	197	1.34	19.5	5.3	2.42	3.3
45		2	Trot	281	248	1.32	15.7	5.4	2.5	3.3
45		2	Trot	279	252	1.32	15.4	5.3	2.53	3.3
46	L072	1	Walk	100	176	0.81	0.6	0.6	1.73	1.4
46		1	Walk	156	129	0.83	0.6	0.7	1.72	1.4
46		1	Walk	166	167	0.83	0.7	0.7	1.69	1.4
46		1	Walk	154	144	0.81	0.6	0.6	1.73	1.4
46		2	Walk	132	168	0.83	0.6	0.7	1.75	1.5
46		2	Walk	166	185	0.83	0.5	0.6	1.81	1.5
46		2	Walk	167	181	0.83	0.6	0.8	1.81	1.5
46		2	Walk	115	174	0.83	0.6	0.8	1.81	1.5
46		1	Trot	326	289	1.27	14	2.3	2.28	2.9
46		1	Trot	323	284	1.29	13.6	2.1	2.28	2.9
46		1	Trot	299	285	1.29	15.1	3.3	2.25	2.9
46		1	Trot	265	270	1.34	15.8	2.3	2.26	3
46		2	Trot	300	233	1.29	12.6	2.4	2.15	2.8
46		2	Trot	303	275	1.32	15	2.1	2.12	2.8
46		2	Trot	317	255	1.27	12.5	2.6	2.2	2.8
46		2	Trot	197	237	1.29	16.1	2.6	2.33	3
47	L073	1	Walk	201	187	0.81	0.7	1.2	1.62	1.3
47		1	Walk	201	187	0.81	0.7	1.1	1.73	1.4
47		1	Walk	196	185	0.78	0.5	1	1.79	1.4
47		1	Walk	217	197	0.78	0.5	1	1.78	1.4
47		2	Walk	164	169	0.78	0.5	0.9	1.79	1.4
47		2	Walk	99	201	0.78	0.6	1	1.71	1.4
47		2	Walk	166	169	0.78	0.5	1	1.73	1.4
47		2	Walk	161	183	0.78	0.5	0.9	1.79	1.4
47		1	Trot	370	249	1.25	11.3	3.1	2.11	2.6
47		1	Trot	341	243	1.29	12	3.6	1.94	2.6
47		1	Trot	370	206	1.27	11.5	3.5	2.05	2.6
47		1	Trot	376	287	1.29	13.2	4.5	2.09	2.7
47		2	Trot	347	219	1.27	11.1	2.9	1.97	2.5
47		2	Trot	364	296	1.27	11.3	2.5	1.97	2.5
47		2	Trot	365	244	1.27	12.4	3.2	2.05	2.6
47		2	Trot	371	215	1.29	12.4	3.4	2.02	2.6
48	L075	1	Walk	157	146	0.78	0.4	1.2	1.86	1.5
48		1	Walk	150	128	0.78	0.4	1.1	1.89	1.5
48		1	Walk	189	113	0.81	0.4	1.2	1.79	1.5
48		1	Walk	159	127	0.81	0.4	1.1	1.81	1.5
48		2	Walk	127	193	0.78	0.4	1.1	1.92	1.5
48		2	Walk	167	126	0.81	0.4	1.2	1.82	1.5
48		2	Walk	111	141	0.76	0.3	1	1.83	1.4
48		2	Walk	129	119	0.78	0.4	1.1	1.83	1.4
48		1	Trot	278	218	1.44	17.5	5.5	2.38	3.4
48		1	Trot	264	264	1.46	19.1	5.9	2.45	3.6
48		1	Trot	249	250	1.44	19.9	5.2	2.48	3.6
48		1	Trot	280	245	1.42	19.5	5	2.52	3.6
48		2	Trot	284	370	1.37	16	4.5	2.39	3.3
48		2	Trot	295	236	1.44	19.8	5.4	2.48	3.6
48		2	Trot	274	324	1.42	19.7	5	2.52	3.6
48		2	Trot	261	329	1.46	21.8	5.5	2.45	3.6
49	L076	1	Walk	229	210	0.73	0.4	0.4	1.71	1.3
49		1	Walk	222	188	0.73	0.4	0.5	1.77	1.3
49		1	Walk	180	248	0.73	0.3	0.5	1.78	1.3
49		1	Walk	224	154	0.73	0.4	0.5	1.78	1.3
49		2	Walk	178	198	0.73	0.3	0.6	1.76	1.3
49		2	Walk	225	167	0.73	0.3	0.6	1.78	1.3
49		2	Walk	225	172	0.73	0.3	0.7	1.78	1.3
49		2	Walk	232	216	0.76	0.4	0.6	1.71	1.3
49		1	Trot	248	176	1.25	5.3	3.1	2	2.5
49		1	Trot	366	219	1.25	7	3.3	2.16	2.7
49		1	Trot	246	205	1.27	7.5	3.2	2.13	2.7
49		1	Trot	305	286	1.27	7.8	3.5	2.13	2.7
49		2	Trot	285	223	1.27	6	3.2	2.13	2.7
49		2	Trot	360	299	1.27	7.6	2.7	1.98	2.5
49		2	Trot	190	251	1.27	6.3	3.4	1.97	2.5
49		2	Trot	337	216	1.27	7.6	3	1.97	2.5
50	L033	1	Walk	163	160	0.83	0.7	2.2	1.87	1.6
50		1	Walk	165	147	0.83	0.8	3.2	1.85	1.5
50		1	Walk	150	164	0.81	0.7	2.6	1.88	1.5
50		1	Walk	143	153	0.83	0.7	2.5	1.77	1.5
50		2	Walk	135	157	0.78	0.5	2.5	1.84	1.4
50		2	Walk	148	133	0.83	0.7	2	1.79	1.5
50		2	Walk	135	256	0.81	0.5	1.2	1.8	1.5
50		2	Walk	164	162	0.81	0.6	1.6	1.81	1.5
50		1	Trot	294	239	1.2	10.4	5	2.19	2.6
50		1	Trot	282	191	1.22	11.3	5.7	2.2	2.7
50		1	Trot	274	245	1.2	10.4	4.9	2.19	2.6
50		1	Trot	278	193	1.27	12.4	7.2	2.2	2.8
50		2	Trot	338	189	1.22	11.3	5.4	2.32	2.8
50		2	Trot	317	215	1.25	12.2	5.8	2.26	2.8
50		2	Trot	309	187	1.25	11.7	5.9	2.33	2.9
50		2	Trot	278	210	1.25	12.3	5.3	2.33	2.9
51	L038	1	Walk	177	198	0.85	0.5	1	1.75	1.5
51		1	Walk	142	217	0.81	0.4	1	1.73	1.4
51		1	Walk	144	209	0.81	0.4	0.8	1.73	1.4
51		1	Walk	181	212	0.81	0.3	0.7	1.69	1.4
51		2	Walk	127	207	0.83	0.3	0.8	1.67	1.4
51		2	Walk	135	213	0.81	0.3	0.7	1.66	1.3
51		2	Walk	175	153	0.81	0.3	0.7	1.73	1.4
51		2	Walk	152	203	0.81	0.4	0.8	1.73	1.4
51		1	Trot	346	220	1.22	14.4	3.9	2.38	2.9
51		1	Trot	339	268	1.25	15.6	3.9	2.45	3.1
51		1	Trot	306	280	1.27	17.4	4.3	2.44	3.1
51		1	Trot	320	223	1.27	15.6	4	2.44	3.1
51		2	Trot	323	226	1.27	15.9	4.6	2.44	3.1
51		2	Trot	291	212	1.29	16.8	4.6	2.44	3.1
51		2	Trot	282	262	1.29	18.6	4.9	2.4	3.1
51		2	Trot	295	289	1.32	19.9	5.1	2.69	3.6
52	L039	1	Walk	182	138	0.85	0.7	0.9	1.67	1.4
52		1	Walk	162	201	0.85	0.7	0.8	1.73	1.5
52		1	Walk	158	243	0.85	0.7	0.8	1.76	1.5
52		1	Walk	131	196	0.83	0.6	0.9	1.8	1.5
52		2	Walk	135	218	0.83	0.6	0.8	1.72	1.4
52		2	Walk	132	167	0.85	0.6	0.8	1.65	1.4
52		2	Walk	240	179	0.85	0.7	0.8	1.73	1.5
52		2	Walk	152	216	0.83	0.4	1	1.69	1.4
52		1	Trot	289	210	1.34	21.6	4.3	2.49	3.3
52		1	Trot	366	217	1.37	20.8	4.7	2.35	3.2
52		1	Trot	209	222	1.37	20.9	4.4	2.55	3.5
52		1	Trot	305	268	1.34	19.2	3.9	2.39	3.2
52		2	Trot	218	285	1.29	17.9	3.7	2.32	3
52		2	Trot	311	284	1.34	18.7	4.5	2.33	3.1
52		2	Trot	338	247	1.32	18.1	3.7	2.35	3.1
52		2	Trot	265	240	1.34	20.9	4.6	2.49	3.3
53	L053	1	Walk	159	141	0.76	0.3	0.6	1.63	1.2
53		1	Walk	130	182	0.76	0.2	0.5	1.58	1.2
53		1	Walk	119	150	0.78	0.3	0.6	1.53	1.2
53		1	Walk	138	184	0.76	0.2	0.4	1.58	1.2
53		2	Walk	137	179	0.78	0.3	1.1	1.7	1.3
53		2	Walk	141	220	0.78	0.3	0.8	1.68	1.3
53		2	Walk	102	229	0.73	0.2	0.6	1.73	1.3
53		2	Walk	97	219	0.76	0.2	0.6	1.64	1.3
53		1	Trot	253	234	1.34	14.4	6.3	2.29	3.1
53		1	Trot	330	219	1.34	14.4	7.5	2.17	2.9
53		1	Trot	363	311	1.32	14.4	7.2	2.27	3
53		1	Trot	362	243	1.29	14.4	7.4	2.15	2.8
53		2	Trot	332	207	1.29	13	10.4	2.3	3
53		2	Trot	273	271	1.39	15.9	12.3	2.49	3.5
53		2	Trot	290	247	1.37	14.3	12.2	2.32	3.2
53		2	Trot	278	238	1.29	12.4	10.6	2.2	2.8
60	L086	1	Walk	135	158	0.66	0.3	0.4	1.81	1.2
60		1	Walk	149	127	0.66	0.3	0.3	1.75	1.2
60		1	Walk	171	144	0.68	0.3	0.3	1.75	1.2
60		1	Walk	108	159	0.63	0.2	0.4	1.74	1.1
60		2	Walk	128	153	0.66	0.3	0.3	1.71	1.1
60		2	Walk	141	173	0.68	0.3	0.4	1.82	1.2
60		2	Walk	134	178	0.66	0.4	0.4	1.8	1.2
60		2	Walk	145	161	0.68	0.3	0.4	1.79	1.2
60		1	Trot	364	221	1.25	15.5	3.1	2.43	3
60		1	Trot	290	311	1.32	18.1	3.7	2.59	3.4
60		1	Trot	286	218	1.34	18.9	4	2.52	3.4
60		1	Trot	265	314	1.37	19.2	4.4	2.37	3.3
60		2	Trot	290	223	1.29	16.4	4.9	2.71	3.5
60		2	Trot	307	316	1.32	18.5	5	2.67	3.5
60		2	Trot	282	316	1.32	18.1	5.4	2.73	3.6
60		2	Trot	280	241	1.34	19	5.7	2.83	3.8
61	L087	1	Walk	161	185	0.73	0.4	1.3	1.91	1.4
61		1	Walk	166	175	0.76	0.4	1.3	1.94	1.5
61		1	Walk	79	193	0.73	0.4	1.2	1.84	1.3
61		1	Walk	145	187	0.76	0.5	1.2	1.87	1.4
61		2	Walk	172	259	0.78	0.7	1.1	1.55	1.2
61		2	Walk	129	205	0.76	0.6	1.4	2	1.5
61		2	Walk	132	206	0.76	0.5	1.4	1.86	1.4
61		2	Walk	137	195	0.73	0.4	0.8	1.93	1.4
61		1	Trot	196	279	1.25	13.2	5.7	2.3	2.9
61		1	Trot	311	272	1.27	14.7	6.1	2.78	3.5
61		1	Trot	272	244	1.29	14.1	5.6	2.66	3.4
61		1	Trot	164	195	1.32	17.6	9.5	2.6	3.4
61		2	Trot	274	268	1.32	18.3	4.7	2.59	3.4
61		2	Trot	167	232	1.34	18	4.9	2.96	4
61		2	Trot	277	276	1.29	17.9	4	2.6	3.4
61		2	Trot	293	295	1.34	19	4.5	2.65	3.6
62	L088	1	Walk	156	241	0.73	0.3	0.5	1.78	1.3
62		1	Walk	172	214	0.78	0.5	0.7	1.74	1.4
62		1	Walk	158	189	0.76	0.3	0.6	1.73	1.3
62		1	Walk	151	183	0.76	0.3	0.6	1.74	1.3
62		2	Walk	144	232	0.73	0.2	0.7	1.63	1.2
62		2	Walk	137	224	0.71	0.2	0.5	1.78	1.3
62		2	Walk	146	203	0.73	0.3	0.6	1.73	1.3
62		2	Walk	141	196	0.73	0.3	0.6	1.76	1.3
62		1	Trot	314	215	1.22	14.5	5.4	2.56	3.1
62		1	Trot	269	214	1.29	20.2	6.1	2.44	3.1
62		1	Trot	251	273	1.29	20	5.7	2.58	3.3
62		1	Trot	274	252	1.32	20.7	5.9	2.58	3.4
62		2	Trot	290	246	1.29	18.2	6.3	2.67	3.5
62		2	Trot	314	376	1.27	15.8	4.6	2.51	3.2
62		2	Trot	332	221	1.27	17.2	5.2	2.39	3
62		2	Trot	353	230	1.25	16.2	4.8	2.45	3.1
63	L089	1	Walk	188	200	0.78	0.6	0.7	1.82	1.4
63		1	Walk	202	255	0.78	0.6	0.9	1.84	1.4
63		1	Walk	187	199	0.76	0.5	0.9	1.85	1.4
63		1	Walk	181	215	0.78	0.5	0.9	1.78	1.4
63		2	Walk	180	200	0.78	0.6	0.9	1.81	1.4
63		2	Walk	189	275	0.78	0.6	1	1.86	1.5
63		2	Walk	176	265	0.76	0.5	1	1.82	1.4
63		2	Walk	192	237	0.78	0.6	1	1.85	1.5
63		1	Trot	361	213	1.29	10	5.9	2.21	2.9
63		1	Trot	326	238	1.27	10	5.4	2.34	3
63		1	Trot	343	218	1.27	10.8	6.1	2.18	2.8
63		1	Trot	329	291	1.29	11.4	6.6	2.25	2.9
63		2	Trot	336	198	1.27	10.4	6.5	2.3	2.9
63		2	Trot	326	249	1.29	11.2	7	2.33	3
63		2	Trot	342	200	1.29	10.3	7	2.29	3
63		2	Trot	340	212	1.29	10.7	6.7	2.28	2.9
64	L090	1	Walk	160	189	0.81	0.5	3.1	1.69	1.4
64		1	Walk	126	171	0.81	0.7	3.3	1.78	1.5
64		1	Walk	173	168	0.76	0.6	2.5	1.82	1.4
64		1	Walk	177	204	0.78	0.7	3.2	1.86	1.5
64		2	Walk	166	166	0.73	0.5	2.2	2.02	1.5
64		2	Walk	152	181	0.76	0.7	2.8	1.94	1.5
64		2	Walk	164	205	0.73	0.5	2	1.91	1.4
64		2	Walk	189	167	0.76	0.5	2.9	1.89	1.4
64		1	Trot	342	187	1.17	13.7	3.2	2.87	3.4
64		1	Trot	349	211	1.2	12.7	3.3	2.48	3
64		1	Trot	350	215	1.2	13.3	3.7	2.62	3.1
64		1	Trot	321	211	1.17	15.7	4.1	2.54	3
64		2	Trot	336	213	1.2	13.7	3.2	2.59	3.1
64		2	Trot	336	222	1.2	13.3	3.5	2.44	2.9
64		2	Trot	333	234	1.17	12.8	3.1	2.5	2.9
64		2	Trot	334	248	1.2	13.9	3.3	2.56	3.1
65	L091	1	Walk	203	284	0.78	0.8	1.2	1.93	1.5
65		1	Walk	214	238	0.78	0.8	1.3	1.97	1.5
65		1	Walk	173	195	0.78	0.9	1.3	2.01	1.6
65		1	Walk	139	181	0.78	0.7	1.2	1.95	1.5
65		2	Walk	196	233	0.78	0.8	1.3	2.01	1.6
65		2	Walk	182	251	0.76	0.7	1.1	1.97	1.5
65		2	Walk	185	269	0.76	0.7	1.1	1.97	1.5
65		2	Walk	196	268	0.73	0.6	1.1	1.96	1.4
65		1	Trot	345	252	1.25	15.3	8.9	2.38	3
65		1	Trot	330	255	1.27	18	7.2	2.5	3.2
65		1	Trot	324	289	1.27	19.7	6.6	2.75	3.5
65		1	Trot	320	264	1.27	19.8	7.3	2.67	3.4
65		2	Trot	342	368	1.27	18.9	7.2	2.78	3.5
65		2	Trot	297	215	1.29	20.7	8.4	2.85	3.7
65		2	Trot	314	198	1.29	20.6	7.7	2.87	3.7
65		2	Trot	281	209	1.29	20.3	8.1	2.87	3.7
66	L092	1	Walk	157	134	0.73	0.3	0.7	1.88	1.4
66		1	Walk	133	162	0.76	0.3	0.9	1.85	1.4
66		1	Walk	128	284	0.73	0.3	0.8	1.95	1.4
66		1	Walk	140	172	0.76	0.4	0.9	1.97	1.5
66		2	Walk	157	177	0.78	0.5	1.1	1.78	1.4
66		2	Walk	137	171	0.78	0.5	1.1	1.81	1.4
66		2	Walk	145	134	0.73	0.3	0.8	1.9	1.4
66		2	Walk	149	139	78	0.4	1.2	1.78	1.4
66		1	Trot	301	246	1.29	13.6	4.6	2.55	3.3
66		1	Trot	303	272	1.32	14.8	4.1	2.54	3.4
66		1	Trot	322	331	1.34	15.5	4.5	2.59	3.5
66		1	Trot	300	258	1.34	15.6	4.1	2.43	3.3
66		2	Trot	282	326	1.34	14.2	4.7	2.5	3.4
66		2	Trot	270	283	1.37	14.8	4.4	2.42	3.3
66		2	Trot	259	293	1.32	13.7	3.4	2.35	3.1
66		2	Trot	290	302	1.32	13.4	3.9	2.31	3.1
67	L093	1	Walk	194	242	0.78	0.7	1.5	1.95	1.5
67		1	Walk	186	226	0.78	0.9	1.3	1.94	1.5
67		1	Walk	213	189	0.78	0.8	1.4	1.98	1.5
67		1	Walk	233	168	0.78	0.8	1.4	2	1.6
67		2	Walk	198	205	0.78	0.8	1.8	2.01	1.6
67		2	Walk	181	175	0.78	0.9	1.8	2.03	1.6
67		2	Walk	204	229	0.78	0.8	1.9	1.98	1.5
67		2	Walk	203	173	0.78	0.8	1.6	1.98	1.5
67		1	Trot	288	313	1.32	14.7	6.5	2.59	3.4
67		1	Trot	284	289	1.32	15	6.8	2.62	3.5
67		1	Trot	249	267	1.32	16	6.9	2.5	3.3
67		1	Trot	280	218	1.34	16.9	7.1	2.64	3.5
67		2	Trot	308	265	1.32	15.4	5.6	2.61	3.4
67		2	Trot	264	223	1.34	16.4	6.9	2.55	3.4
67		2	Trot	289	237	1.37	16.7	7.2	2.64	3.6
67		2	Trot	290	349	1.34	16.7	6.5	2.57	3.5
68	L094	1	Walk	184	275	0.73	0.2	0.6	1.75	1.3
68		1	Walk	147	293	0.73	0.2	0.6	1.75	1.3
68		1	Walk	151	137	0.73	0.2	0.8	1.66	1.2
68		1	Walk	173	243	0.73	0.2	0.6	1.7	1.2
68		2	Walk	174	206	0.78	0.3	0.7	1.78	1.4
68		2	Walk	192	210	0.78	0.4	1.1	1.65	1.3
68		2	Walk	172	190	0.76	0.3	0.9	1.72	1.3
68		2	Walk	144	226	0.81	0.4	1.1	1.71	1.4
68		1	Trot	309	221	1.27	16.5	3.8	2.75	3.5
68		1	Trot	307	289	1.27	15.7	3.8	2.33	3
68		1	Trot	324	278	1.25	16.3	3.5	2.76	3.5
68		1	Trot	382	326	1.22	14.9	3.7	2.18	2.7
68		2	Trot	194	223	1.29	17.4	4.8	2.5	3.2
68		2	Trot	321	222	1.32	17.2	4.5	2.41	3.2
68		2	Trot	276	321	1.32	18.3	4.4	2.67	3.5
68		2	Trot	201	226	1.34	18.7	4.6	2.41	3.2
69	L095	1	Walk	83	131	0.63	0.3	1.2	1.97	1.2
69		1	Walk	58	172	0.66	0.4	1.5	2.08	1.4
69		1	Walk	89	149	0.66	0.4	1	2.09	1.4
69		1	Walk	83	150	0.68	0.4	1.2	2.1	1.4
69		2	Walk	96	125	0.68	0.3	1.2	2.03	1.4
69		2	Walk	51	239	0.93	0.3	0.8	1.41	1.3
69		2	Walk	78	147	0.63	0.3	1	1.96	1.2
69		2	Walk	69	125	0.66	0.3	1	1.99	1.3
69		1	Trot	275	198	1.17	13.2	4.8	2.69	3.2
69		1	Trot	314	240	1.2	13.6	4.9	2.65	3.2
69		1	Trot	335	240	1.17	13.2	4.2	2.27	3.2
69		1	Trot	336	256	1.17	13.9	4.5	2.66	3.1
69		2	Trot	321	222	1.2	12.2	4.6	2.66	3.2
69		2	Trot	280	241	1.17	12.4	4.1	1.12	1.3
69		2	Trot	331	275	1.2	15	5.1	3.17	3.8
69		2	Trot	314	331	1.22	15.2	5	2.64	3.2
70	L096	1	Walk	159	203	0.78	0.7	1.3	1.81	1.4
70		1	Walk	198	218	0.83	0.9	1.4	1.82	1.5
70		1	Walk	141	225	0.81	0.8	1.3	1.91	1.6
70		1	Walk	125	217	0.85	1	1.6	1.83	1.6
70		2	Walk	166	236	0.76	0.5	1.3	1.81	1.4
70		2	Walk	164	192	0.78	0.7	1.7	1.85	1.4
70		2	Walk	132	199	0.76	0.4	1.1	1.79	1.4
70		2	Walk	137	188	0.73	0.4	1.1	1.88	1.4
70		1	Trot	232	205	1.17	9.4	4.4	3.75	4.4
70		1	Trot	244	246	1.22	9.1	4.2	2.68	3.3
70		1	Trot	236	255	1.29	13.4	5.2	2.96	3.8
70		1	Trot	236	221	1.17	9.5	4.8	2.65	3.1
70		2	Trot	260	236	1.42	19.5	5.6	2.69	3.8
70		2	Trot	329	321	1.39	17	4.9	2.66	3.7
70		2	Trot	203	323	1.37	17.2	5.7	3.02	4.1
70		2	Trot	234	230	1.32	17.5	4.7	2.67	3.5
71	L097	1	Walk	152	207	0.78	0.3	0.4	1.54	1.2
71		1	Walk	138	236	0.88	0.6	0.8	1.37	1.2
71		1	Walk	175	242	0.81	0.5	0.6	1.8	1.5
71		1	Walk	180	260	0.85	0.7	0.6	1.72	1.5
71		2	Walk	167	198	0.85	0.8	0.7	1.62	1.4
71		2	Walk	195	270	0.93	0.9	0.9	1.61	1.5
71		2	Walk	153	209	0.83	0.4	0.5	1.58	1.3
71		2	Walk	229	202	0.9	0.8	0.6	1.56	1.4
71		1	Trot	250	224	1.44	12.5	6.2	2.41	3.5
71		1	Trot	306	255	1.39	10.9	5.8	2.38	3.3
71		1	Trot	257	272	1.42	11.1	6.4	2.29	3.3
71		1	Trot	297	240	1.37	10	5.6	2.33	3.2
71		2	Trot	323	242	1.32	8.1	4.8	2.43	3.2
71		2	Trot	248	313	1.44	11.9	6.2	2.29	3.3
71		2	Trot	307	247	1.37	10.1	5.4	2.4	3.3
71		2	Trot	294	243	1.44	11.9	5.9	2.45	3.5
72	L098	1	Walk	129	202	0.73	0.2	0.8	1.78	1.3
72		1	Walk	107	205	0.73	0.3	0.7	1.76	1.3
72		1	Walk	108	222	0.76	0.2	0.9	1.74	1.3
72		1	Walk	101	171	0.68	0.2	0.6	1.95	1.3
72		2	Walk	160	135	0.73	0.2	0.5	1.68	1.2
72		2	Walk	120	167	0.76	0.2	0.5	1.59	1.2
72		2	Walk	128	155	0.73	0.2	0.5	1.69	1.2
72		2	Walk	141	173	0.78	0.2	0.7	1.67	1.3
72		1	Trot	210	197	1.32	20.7	5.3	2.85	3.8
72		1	Trot	343	261	1.34	20.4	4.1	2.72	3.7
72		1	Trot	342	237	1.29	18.4	3.8	2.53	3.3
72		1	Trot	334	261	1.32	18.6	3.9	2.4	3.2
72		2	Trot	329	229	1.29	18.6	4.5	2.61	3.4
72		2	Trot	384	291	1.29	18	4.1	2.54	3.3
72		2	Trot	376	286	1.29	18.4	3.8	2.6	3.4
72		2	Trot	380	249	1.27	16.8	3.8	2.44	3.1
73	L099	1	Walk	41	166	1.2	0.3	0.9	1.15	1.4
73		1	Walk	64	181	1.15	0.3	0.7	1.14	1.3
73		1	Walk	54	182	1.2	0.3	0.5	1.14	1.4
73		1	Walk	40	160	1.15	0.2	0.6	1.22	1.4
73		2	Walk	34	206	1.22	0.5	0.7	1.21	1.5
73		2	Walk	34	227	1.22	0.5	0.9	1.21	1.5
73		2	Walk	31	211	1.22	0.4	0.5	1.21	1.5
73		2	Walk	36	249	1.22	0.4	0.8	1.17	1.4
73		1	Trot	210	366	1.25	15.6	3.9	2.3	2.9
73		1	Trot	278	265	1.39	19.4	4.4	2.34	3.3
73		1	Trot	311	305	1.32	16.9	3.8	2.41	3.2
73		1	Trot	291	233	1.37	16.6	4	2.35	3.2
73		2	Trot	366	231	1.29	16.8	3.2	2.44	3.1
73		2	Trot	281	246	1.39	18.2	3.8	2.41	3.4
73		2	Trot	284	316	1.37	19	4	2.48	3.4
73		2	Trot	299	270	1.37	18	3.6	2.52	3.5
74	L100	1	Walk	156	286	0.76	0.3	0.3	1.71	1.3
74		1	Walk	141	226	0.78	0.4	0.4	1.68	1.3
74		1	Walk	119	272	0.76	0.2	0.4	1.68	1.3
74		1	Walk	137	207	0.78	0.4	0.5	1.71	1.3
74		2	Walk	113	238	0.76	0.2	0.7	1.7	1.3
74		2	Walk	167	187	0.78	0.3	0.4	1.75	1.4
74		2	Walk	113	176	0.73	0.2	0.9	1.78	1.3
74		2	Walk	140	231	0.76	0.2	0.4	1.79	1.4
74		1	Trot	327	233	1.27	16.4	4.5	2.37	3
74		1	Trot	345	263	1.27	15.4	4.8	2.37	3
74		1	Trot	346	299	1.27	13.5	4.7	2.61	3.3
74		1	Trot	299	306	1.27	14.9	4.6	2.52	3.2
74		2	Trot	365	333	1.25	13.7	5.1	2.61	3.3
74		2	Trot	410	295	1.27	12.9	5.1	2.51	3.2
74		2	Trot	345	309	1.32	16.3	5.7	2.31	3.1
74		2	Trot	360	219	1.29	14.2	5.2	2.33	3
75	L101	1	Walk	168	143	0.78	0.5	0.8	1.88	1.5
75		1	Walk	138	236	0.78	0.6	1	1.9	1.5
75		1	Walk	118	163	0.76	0.5	1	1.84	1.4
75		1	Walk	108	160	0.76	0.5	1.1	1.91	1.5
75		2	Walk	126	249	0.78	0.2	0.5	1.83	1.4
75		2	Walk	102	193	0.73	0.2	0.3	1.99	1.5
75		2	Walk	106	216	0.73	0.2	0.8	1.92	1.4
75		2	Walk	172	150	0.78	0.2	0.4	1.83	1.4
75		1	Trot	219	247	1.32	17.3	5	2.53	3.3
75		1	Trot	223	337	1.46	22.6	5.8	3.03	4.4
75		1	Trot	187	216	1.42	19.1	5	2.84	4
75		1	Trot	253	305	1.37	19.9	4.7	2.27	3.7
75		2	Trot	349	306	1.25	13.2	4.9	3.28	4.1
75		2	Trot	393	316	1.27	13.2	5.3	3.2	4.1
75		2	Trot	339	306	1.29	16.1	5.8	3.13	4
75		2	Trot	365	219	1.29	14.5	5.1	3.2	4.1
76	L102	1	Walk	163	210	0.76	0.4	0.8	1.97	1.5
76		1	Walk	133	248	0.76	0.4	0.7	1.9	1.4
76		1	Walk	133	208	0.76	0.4	0.8	1.96	1.5
76		1	Walk	172	202	0.78	0.5	0.8	1.9	1.5
76		2	Walk	135	192	0.71	0.3	0.6	1.77	1.3
76		2	Walk	169	243	0.76	0.4	0.7	1.79	1.4
76		2	Walk	190	230	0.73	0.4	0.8	2.02	1.5
76		2	Walk	197	240	0.73	0.5	0.7	1.87	1.4
76		1	Trot	292	225	1.25	12.3	4.2	2.65	3.3
76		1	Trot	243	206	1.27	8.8	3.8	2.45	3.1
76		1	Trot	314	337	1.27	12.1	3.4	2.34	3
76		1	Trot	333	252	1.27	11.7	3.6	2.26	2.9
76		2	Trot	355	393	1.27	10.5	3.8	2.28	2.9
76		2	Trot	338	257	1.29	11.7	4.2	2.41	3.1
76		2	Trot	337	259	1.27	11	3.8	2.34	3
76		2	Trot	293	243	1.29	11.8	3.9	2.23	2.9
77	L103	1	Walk	148	144	0.85	0.8	0.9	1.76	1.5
77		1	Walk	157	224	0.88	0.8	1	1.7	1.5
77		1	Walk	165	178	0.85	0.6	0.9	1.71	1.5
77		1	Walk	141	271	0.88	0.7	1	1.61	1.4
77		2	Walk	116	153	0.88	0.6	0.9	1.66	1.5
77		2	Walk	143	161	0.9	0.8	1.2	1.64	1.5
77		2	Walk	131	137	0.85	0.5	0.8	1.7	1.4
77		2	Walk	122	164	0.85	0.5	0.9	1.67	1.4
77		1	Trot	276	246	1.32	17.1	5.7	2.27	3
77		1	Trot	248	220	1.32	14.6	6.2	2.12	2.8
77		1	Trot	318	240	1.34	18	5.3	2.54	3.4
77		1	Trot	257	218	1.37	14	4.6	2.53	3.5
77		2	Trot	387	242	1.27	16.6	4.3	2.28	2.9
77		2	Trot	307	262	1.34	18.2	4.9	2.47	3.3
77		2	Trot	352	261	1.32	18	4.5	2.51	3.3
77		2	Trot	292	240	1.37	18.8	4.1	2.53	3.5
78	L104	1	Walk	181	284	0.76	0.5	0.6	1.96	1.5
78		1	Walk	104	287	0.81	0.5	0.7	1.85	1.5
78		1	Walk	184	173	0.76	0.3	0.5	1.9	1.4
78		1	Walk	160	247	0.81	0.5	0.6	1.75	1.4
78		2	Walk	176	187	0.76	0.4	0.4	1.87	1.4
78		2	Walk	182	202	0.78	0.4	0.5	1.89	1.5
78		2	Walk	141	241	0.73	0.3	0.5	1.93	1.4
78		2	Walk	179	275	0.78	0.4	0.5	1.88	1.5
78		1	Trot	304	231	1.22	11.1	2.6	2.36	2.9
78		1	Trot	327	347	1.22	12.4	2.7	2.17	2.7
78		1	Trot	327	239	1.22	12.6	3.4	2.44	3
78		1	Trot	359	294	1.25	13	3.7	2.26	2.8
78		2	Trot	321	304	1.25	12.9	4.3	2.48	3.1
78		2	Trot	329	377	1.25	12.9	3.3	2.65	3.3
78		2	Trot	285	244	1.25	12.8	3.6	2.65	3.3
78		2	Trot	343	256	1.25	14.3	4.4	2.78	3.5
79	L105	1	Walk	154	252	0.88	0.5	1.2	1.59	1.4
79		1	Walk	113	203	0.81	0.4	1.2	1.66	1.3
79		1	Walk	139	198	0.81	0.3	0.8	1.58	1.3
79		1	Walk	152	128	0.83	0.5	1.3	1.62	1.3
79		2	Walk	146	175	0.83	0.4	1.1	1.65	1.4
79		2	Walk	120	219	0.81	0.4	1.1	1.77	1.4
79		2	Walk	146	275	0.78	0.3	0.8	1.64	1.3
79		2	Walk	151	221	0.81	0.4	1.1	1.89	1.5
79		1	Trot	325	386	1.27	13	7.5	2.56	3.3
79		1	Trot	275	230	1.29	12.3	5.8	2.38	3.1
79		1	Trot	273	272	1.32	14.1	7.9	2.61	3.5
79		1	Trot	292	381	1.34	13.4	7.2	2.47	3.3
79		2	Trot	303	236	1.34	14	5.9	2.59	3.5
79		2	Trot	252	222	1.34	14	4.2	2.47	3.3
79		2	Trot	257	242	1.34	15.2	5.4	2.68	3.6
79		2	Trot	300	326	1.32	13.2	3.7	2.28	3
86	L058	1	Walk	129	181	0.73	0.3	0.3	1.79	1.3
86		1	Walk	166	185	0.81	0.5	0.6	1.64	1.3
86		1	Walk	95	189	0.73	0.2	0.2	1.71	1.3
86		1	Walk	103	181	0.76	0.4	0.5	1.7	1.3
86		2	Walk	182	255	0.78	0.4	0.5	1.7	1.3
86		2	Walk	155	244	0.78	0.4	0.5	1.73	1.4
86		2	Walk	185	151	0.78	0.3	0.4	1.71	1.3
86		2	Walk	162	167	0.76	0.3	0.5	1.77	1.3
86		1	Trot	355	274	1.25	16.2	2.8	2.52	3.1
86		1	Trot	366	326	1.25	16.6	2.9	2.6	3.3
86		1	Trot	367	332	1.25	16.5	3	2.45	3.1
86		1	Trot	355	229	1.22	15.5	2.8	2.36	2.9
86		2	Trot	377	324	1.25	16	2.8	2.34	2.9
86		2	Trot	390	282	1.25	16.6	3.1	2.34	2.9
86		2	Trot	366	362	1.25	16.8	3.1	2.44	3.1
86		2	Trot	354	240	1.25	17.7	3.2	2.38	3
87	L061	1	Walk	163	214	0.76	0.4	0.9	1.74	1.3
87		1	Walk	181	178	0.78	0.5	0.9	1.83	1.4
87		1	Walk	142	213	0.76	0.4	0.8	1.73	1.3
87		1	Walk	133	254	0.76	0.4	0.9	1.82	1.4
87		2	Walk	178	253	0.78	0.4	0.9	1.75	1.4
87		2	Walk	151	144	0.76	0.4	0.8	1.86	1.4
87		2	Walk	166	179	0.76	0.4	0.8	1.83	1.4
87		2	Walk	181	204	0.78	0.4	0.9	1.78	1.4
87		1	Trot	321	247	1.25	11.8	5.8	2.65	3.3
87		1	Trot	303	309	1.32	14.2	7.5	2.41	3.2
87		1	Trot	318	309	1.32	14.4	6.9	2.65	3.5
87		1	Trot	309	338	1.32	14.9	7.2	2.61	3.5
87		2	Trot	327	271	1.29	13.4	6.5	2.6	3.4
87		2	Trot	328	273	1.32	14.4	8	2.65	3.5
87		2	Trot	316	337	1.32	14.5	7.5	2.65	3.5
87		2	Trot	284	226	1.32	14.2	7.2	2.63	3.5
88	L062	1	Walk	181	164	0.81	0.61	1	1.75	1.4
88		1	Walk	152	161	0.81	0.6	1.1	1.76	1.4
88		1	Walk	156	161	0.78	0.5	1.2	1.78	1.4
88		1	Walk	141	198	0.81	0.5	1.1	1.7	1.4
88		2	Walk	120	184	0.83	0.6	1.1	1.72	1.3
88		2	Walk	134	151	0.83	0.6	1	1.63	1.4
88		2	Walk	162	193	0.81	0.5	1.1	1.74	1.4
88		2	Walk	164	138	0.81	0.5	1.3	1.75	1.4
88		1	Trot	328	229	1.27	16.7	4.8	2.54	3.2
88		1	Trot	344	225	1.29	17.9	5.1	2.55	3.3
88		1	Trot	340	221	1.29	17.7	5	2.6	3.4
88		1	Trot	323	268	1.32	18.4	5.4	2.65	3.5
88		2	Trot	330	252	1.34	18.4	6	2.47	3.3
88		2	Trot	308	260	1.34	19.5	6	2.61	3.5
88		2	Trot	315	250	1.34	18.7	5.7	2.61	3.5
88		2	Trot	278	317	1.37	18.9	6.2	2.35	3.2
89	L063	1	Walk	191	153	0.73	0.3	0.9	1.72	1.3
89		1	Walk	133	193	0.71	0.2	0.6	1.67	1.2
89		1	Walk	154	161	0.71	0.3	0.8	1.69	1.2
89		1	Walk	168	176	0.71	0.2	0.7	1.72	1.2
89		2	Walk	189	147	0.78	0.4	0.9	1.73	1.4
89		2	Walk	185	170	0.76	0.4	0.8	1.6	1.2
89		2	Walk	211	191	0.76	0.4	0.9	1.65	1.3
89		2	Walk	184	167	0.73	0.3	0.7	1.6	1.2
89		1	Trot	314	193	1.29	10.3	4.5	2.41	3.1
89		1	Trot	327	338	1.34	11.7	4.7	2.41	3.2
89		1	Trot	311	335	1.34	11.3	4.6	2.41	3.2
89		1	Trot	314	241	1.34	11.2	5.3	2.45	3.3
89		2	Trot	322	385	1.34	10.1	5.2	2.36	3.2
89		2	Trot	325	319	1.34	9.9	5.4	2.32	3.1
89		2	Trot	315	318	1.34	10.8	5.1	2.47	3.3
89		2	Trot	311	339	1.32	9.4	5.1	2.25	3
90	L066	1	Walk	221	210	0.73	0.5	1	2	1.5
90		1	Walk	221	180	0.76	0.6	1.1	1.87	1.4
90		1	Walk	198	226	0.76	0.7	1.2	1.94	1.5
90		1	Walk	210	186	0.76	0.6	1	1.87	1.4
90		2	Walk	272	206	0.76	0.6	1.1	1.95	1.5
90		2	Walk	218	231	0.76	0.6	0.8	1.91	1.5
90		2	Walk	231	311	0.73	0.6	1.1	1.91	1.4
90		2	Walk	223	192	0.73	0.5	0.8	1.83	1.3
90		1	Trot	310	217	1.29	11.5	7.5	2.32	3
90		1	Trot	290	262	1.29	11.8	6.9	2.32	3
90		1	Trot	283	287	1.29	12.4	7.5	2.33	3
90		1	Trot	302	259	1.27	11.1	7	2.15	2.7
90		2	Trot	297	277	1.29	12	8	2.44	3.1
90		2	Trot	318	367	1.27	11	7.8	2.22	2.8
90		2	Trot	311	269	1.25	10.5	7	2.31	2.9
90		2	Trot	288	238	1.27	11.1	7.1	2.21	2.8
91	L067	1	Walk	171	224	0.85	0.7	1	1.73	1.5
91		1	Walk	176	229	0.85	0.7	1.1	1.83	1.6
91		1	Walk	210	219	0.85	0.7	0.9	1.79	1.5
91		1	Walk	215	267	0.83	0.7	1.1	1.77	1.5
91		2	Walk	160	271	0.83	0.6	0.9	1.83	1.5
91		2	Walk	209	214	0.88	0.8	1.2	1.76	1.6
91		2	Walk	216	277	0.85	0.6	0.9	1.76	1.5
91		2	Walk	186	283	0.88	0.7	1.3	1.73	1.5
91		1	Trot	374	261	1.32	11.4	5.6	2.27	3
91		1	Trot	335	323	1.32	12.8	6.7	2.31	3.1
91		1	Trot	318	343	1.34	13.7	6.4	2.5	3.4
91		1	Trot	314	344	1.34	12.1	6.3	2.47	3.3
91		2	Trot	366	260	1.32	13	6.1	2.43	3.2
91		2	Trot	261	223	1.42	11.2	6.5	2.15	3.1
91		2	Trot	206	182	1.46	12.5	6.9	2.21	3.2
91		2	Trot	211	278	1.46	11.8	5.3	2.06	3
92	L019	1	Walk	205	172	0.78	0.6	0.7	1.94	1.5
92		1	Walk	209	156	0.85	1	0.8	1.99	1.7
92		1	Walk	209	163	0.78	0.7	0.8	1.97	1.5
92		1	Walk	200	161	0.83	0.8	0.6	1.88	1.6
92		2	Walk	205	204	0.78	0.6	0.7	1.93	1.5
92		2	Walk	190	208	0.81	0.7	0.8	1.94	1.6
92		2	Walk	206	205	0.78	0.6	0.8	1.87	1.5
92		2	Walk	199	192	0.83	0.7	0.7	1.96	1.6
92		1	Trot	340	263	1.12	14.2	4.6	2.55	2.9
92		1	Trot	359	279	1.2	20.3	6.8	3.06	3.7
92		1	Trot	285	344	1.22	21.2	7.8	3.25	4
92		1	Trot	296	280	1.22	20.3	7.1	2.89	3.5
92		2	Trot	353	295	1.22	18.5	5.5	2.95	3.6
92		2	Trot	274	292	1.27	19.3	6	3.08	3.9
92		2	Trot	287	318	1.29	21.8	7.7	3.37	4.4
92		2	Trot	243	246	1.29	20.1	7.2	2.91	3.8
93	L001	1	Walk	211	221	0.88	1.1	1.5	1.71	1.5
93		1	Walk	148	203	0.9	0.9	1.3	1.43	1.3
93		1	Walk	218	144	0.85	0.8	1.4	1.65	1.4
93		1	Walk	139	169	0.85	0.8	1.3	1.63	1.4
93		2	Walk	236	145	0.85	0.9	2.4	1.73	1.5
93		2	Walk	226	154	0.9	1.1	2.4	1.73	1.6
93		2	Walk	213	143	0.83	0.8	1.9	1.68	1.4
93		2	Walk	202	146	0.88	0.9	2.3	1.8	1.6
93		1	Trot	272	260	1.42	18.5	7.1	2.43	3.5
93		1	Trot	247	245	1.42	20.2	9.9	2.21	3.1
93		1	Trot	254	246	1.42	19.3	10.5	2.5	3.6
93		1	Trot	246	215	1.39	19.5	8.9	2.52	3.5
93		2	Trot	240	233	1.39	19.1	8.7	2.68	3.7
93		2	Trot	271	258	1.37	18	7.5	2.48	3.4
93		2	Trot	250	273	1.42	19.7	11.7	2.69	3.8
93		2	Trot	240	237	1.44	20.6	9.2	2.71	3.9
94	L007	1	Walk	137	132	0.78	0.3	0.4	1.81	1.4
94		1	Walk	142	141	0.78	0.4	0.4	1.74	1.4
94		1	Walk	164	158	0.76	0.3	0.4	1.76	1.3
94		1	Walk	134	180	0.76	0.3	0.4	1.72	1.3
94		2	Walk	134	171	0.73	0.2	0.3	1.77	1.3
94		2	Walk	135	153	0.78	0.3	0.5	1.69	1.3
94		2	Walk	143	203	0.73	0.3	0.4	1.73	1.3
94		2	Walk	141	144	0.76	0.3	0.5	1.75	1.3
94		1	Trot	327	289	1.25	11.4	5	2.53	3.2
94		1	Trot	321	251	1.29	12.5	5.4	2.41	3.1
94		1	Trot	339	252	1.29	12.7	5	2.57	3.3
94		1	Trot	302	249	1.29	13.4	5.6	2.57	3.3
94		2	Trot	344	249	1.29	12.6	4.4	2.6	3.4
94		2	Trot	318	250	1.29	12.6	4.5	2.57	3.3
94		2	Trot	333	373	1.29	13.7	4.1	2.85	3.7
94		2	Trot	322	277	1.32	13.7	4.6	2.59	3.4
95	L013	1	Walk	119	232	0.76	0.6	0.9	1.9	1.5
95		1	Walk	127	195	0.83	0.8	1.2	1.76	1.5
95		1	Walk	131	352	0.81	0.6	1.1	1.74	1.4
95		1	Walk	115	227	0.81	0.5	0.9	1.77	1.4
95		2	Walk	163	229	0.81	0.6	1.2	1.75	1.4
95		2	Walk	102	168	0.81	0.7	1.1	1.81	1.5
95		2	Walk	167	148	0.78	0.6	1.2	1.85	1.5
95		2	Walk	138	280	0.83	0.7	1.3	1.87	1.6
95		1	Trot	331	257	1.25	12.5	3.4	2.2	2.8
95		1	Trot	327	313	1.25	13.7	3.4	2.07	2.6
95		1	Trot	317	275	1.29	14.6	4.1	2.35	3
95		1	Trot	311	241	1.29	14.2	4.2	2.25	2.9
95		2	Trot	351	220	1.27	13.6	3.1	2.33	3
95		2	Trot	324	299	1.32	15.2	4.1	2.22	2.9
95		2	Trot	306	254	1.29	14.8	3.1	2.39	3.1
95		2	Trot	292	218	1.32	15.1	3.8	2.31	3.1
96	L037	1	Walk	120	152	0.76	0.4	0.9	1.9	1.5
96		1	Walk	168	171	0.83	0.4	1.1	1.72	1.4
96		1	Walk	156	253	0.78	0.5	1.4	1.85	1.4
96		1	Walk	154	155	0.78	0.3	1.1	1.84	1.4
96		2	Walk	145	236	0.76	0.3	1.2	1.9	1.5
96		2	Walk	153	169	0.76	0.3	1.2	1.84	1.4
96		2	Walk	147	170	0.76	0.3	1.2	1.86	1.4
96		2	Walk	156	210	0.78	0.4	1.2	1.77	1.4
96		1	Trot	350	239	1.22	16.6	4.6	2.53	3.1
96		1	Trot	297	280	1.25	16.9	4.7	2.61	3.3
96		1	Trot	313	346	1.2	15.7	4.3	2.47	3
96		1	Trot	316	244	1.25	16.6	4.5	2.53	3.2
96		2	Trot	334	309	1.22	16.2	4.3	2.59	3.2
96		2	Trot	320	278	1.25	16.6	4.6	2.56	3.2
96		2	Trot	305	218	1.22	16.8	4.2	2.66	3.3
96		2	Trot	336	236	1.25	15.8	4.5	2.52	3.1
97	L011	1	Walk	97	176	1.05	0.3	0.8	1.26	1.3
97		1	Walk	75	175	1.05	0.3	0.9	1.26	1.3
97		1	Walk	91	198	1.05	0.3	1.1	1.28	1.4
97		1	Walk	84	209	1.1	0.4	1.1	1.28	1.4
97		2	Walk	74	150	1.1	0.4	0.9	1.34	1.5
97		2	Walk	75	198	1.1	0.5	1	1.29	1.4
97		2	Walk	83	187	1.07	0.4	0.9	1.29	1.4
97		2	Walk	76	200	1.07	0.5	1.2	1.33	1.4
97		1	Trot	325	296	1.2	11.3	3.8	2.64	3.2
97		1	Trot	345	205	1.22	12.3	4	2.48	3
97		1	Trot	312	210	1.22	11.8	3.9	2.66	3.3
97		1	Trot	312	201	1.22	12.5	4	2.64	3.2
97		2	Trot	320	335	1.22	11.4	3.5	2.55	3.1
97		2	Trot	296	300	1.22	10.9	3.4	2.4	2.9
97		2	Trot	321	293	1.22	11.5	3.6	2.58	3.1
97		2	Trot	337	235	1.22	12	3.8	2.43	3
98	L004	1	Walk	143	171	0.76	0.4	1	1.99	1.5
98		1	Walk	104	187	0.78	0.7	1.1	1.83	1.4
98		1	Walk	120	200	0.76	0.5	1.1	1.87	1.4
98		1	Walk	126	144	0.73	0.5	1	1.92	1.4
98		2	Walk	109	191	0.76	0.6	1.1	1.89	1.4
98		2	Walk	162	191	0.81	0.6	1.3	1.81	1.5
98		2	Walk	137	180	0.73	0.5	1	1.95	1.4
98		2	Walk	139	164	0.73	0.5	1.1	1.92	1.4
98		1	Trot	292	275	1.32	15.6	3.4	2.4	3.2
98		1	Trot	315	323	1.32	15.3	3.1	2.56	3.4
98		1	Trot	343	381	1.29	14.1	2.8	2.69	3.5
98		1	Trot	280	343	1.34	15.6	3.7	2.26	3
98		2	Trot	288	243	1.37	15.1	3.9	2.5	3.4
98		2	Trot	292	265	1.37	16.4	4.5	2.47	3.4
98		2	Trot	256	231	1.37	15.8	4.3	2.53	3.5
98		2	Trot	316	266	1.34	15.5	3.9	2.47	3.3
99	L006	1	Walk	201	288	0.81	0.8	0.9	1.76	1.4
99		1	Walk	200	262	0.83	0.9	0.8	1.7	1.4
99		1	Walk	179	190	0.81	0.8	0.8	1.79	1.5
99		1	Walk	194	237	0.78	0.7	0.8	1.8	1.4
99		2	Walk	163	329	0.78	0.7	0.6	1.82	1.4
99		2	Walk	178	178	0.78	0.6	0.7	1.79	1.4
99		2	Walk	196	162	0.76	0.6	0.6	1.84	1.4
99		2	Walk	211	166	0.76	0.7	0.6	1.75	1.3
99		1	Trot	304	371	1.27	12.4	6.3	2.26	2.9
99		1	Trot	329	275	1.27	12.6	5.4	2.29	2.9
99		1	Trot	340	324	1.27	12.1	5	2.29	2.9
99		1	Trot	338	391	1.27	11.8	5	2.24	2.8
99		2	Trot	317	307	1.27	10.5	5.1	2.26	2.9
99		2	Trot	340	214	1.29	11.3	5.1	2.32	3
99		2	Trot	336	328	1.27	11.3	5	2.33	3
99		2	Trot	313	282	1.27	11.3	4.9	2.29	2.9
100	L016	1	Walk	140	207	0.78	0.6	1.5	1.93	1.5
100		1	Walk	153	255	0.81	0.6	1.5	1.81	1.5
100		1	Walk	133	255	0.76	0.5	1.5	1.93	1.5
100		1	Walk	125	165	0.83	0.6	1.4	1.78	1.5
100		2	Walk	136	189	0.81	0.6	1.6	1.85	1.5
100		2	Walk	141	212	0.81	0.6	1.5	1.76	1.4
100		2	Walk	125	205	0.78	0.6	1.6	1.92	1.5
100		2	Walk	142	198	0.78	0.6	1.4	1.87	1.5
100		1	Trot	337	285	1.25	13.9	5	2.56	3.2
100		1	Trot	329	277	1.25	13.6	4	2.21	2.8
100		1	Trot	319	270	1.27	15.5	5	2.49	3.2
100		1	Trot	293	296	1.29	16.2	5.3	2.38	3.1
100		2	Trot	316	236	1.29	14.8	5.7	2.5	3.2
100		2	Trot	331	258	1.29	14.7	5.5	2.32	3
100		2	Trot	315	241	1.32	16	6	2.58	3.4
100		2	Trot	252	254	1.32	16.7	5.8	2.35	3.1
101	L005	1	Walk	200	159	0.78	0.5	0.8	1.82	1.4
101		1	Walk	185	198	0.81	0.7	1.1	1.78	1.5
101		1	Walk	173	157	0.78	0.5	0.9	1.83	1.4
101		1	Walk	195	213	0.78	0.6	1	1.82	1.4
101		2	Walk	179	184	0.78	0.5	0.7	1.85	1.4
101		2	Walk	189	251	0.78	0.5	1	1.76	1.4
101		2	Walk	180	179	0.78	0.4	0.7	1.78	1.4
101		2	Walk	186	197	0.78	0.5	0.9	1.78	1.4
101		1	Trot	326	204	1.27	8.3	4	2.16	2.8
101		1	Trot	300	281	1.25	7.6	3.6	2.09	2.6
101		1	Trot	296	229	1.25	7.9	3.8	2.21	2.3
101		1	Trot	299	270	1.25	7.6	3.6	2.08	2.6
101		2	Trot	356	204	1.25	7.1	3.3	2.17	2.7
101		2	Trot	367	218	1.22	6.9	3	2.09	2.6
101		2	Trot	314	236	1.25	7.8	3.1	2.09	2.6
101		2	Trot	328	242	1.22	7.1	3.1	2.15	2.6
54	L080	1	Walk	202	245	0.78	0.7	1.5	1.91	1.5
54		1	Walk	154	249	0.78	0.7	1.1	1.89	1.5
54		1	Walk	161	205	0.76	0.7	1.3	1.98	1.5
54		1	Walk	165	224	0.73	0.5	1.2	1.94	1.4
54		2	Walk	177	284	0.76	0.5	1	1.91	1.5
54		2	Walk	117	207	0.73	0.4	0.8	1.86	1.4
54		2	Walk	150	186	0.73	0.4	0.9	1.94	1.4
54		2	Walk	142	156	0.76	0.5	1.2	1.91	1.5
54		1	Trot	319	267	1.25	18.4	6.5	3.01	3.8
54		1	Trot	266	230	1.27	17.7	5.5	2.98	3.8
54		1	Trot	282	323	1.27	19.2	5.9	3.01	3.8
54		1	Trot	313	270	1.27	19.6	5.3	3.03	3.9
54		2	Trot	344	362	1.17	14.8	4.1	2.65	3.1
54		2	Trot	310	257	1.25	20.1	6.9	2.94	3.7
54		2	Trot	329	289	1.2	18.9	6	2.96	3.6
54		2	Trot	328	286	1.2	18.9	6.1	3.44	4.1
55	L081	1	Walk	137	218	0.71	0.5	1.1	1.94	1.4
55		1	Walk	110	254	0.76	0.5	1.2	1.81	1.4
55		1	Walk	123	185	0.71	0.5	1	1.97	1.4
55		1	Walk	118	205	0.73	0.4	1	1.93	1.4
55		2	Walk	194	200	0.68	0.3	0.5	1.96	1.3
55		2	Walk	176	233	0.71	0.4	0.8	1.88	1.3
55		2	Walk	158	169	0.68	0.3	0.5	1.91	1.3
55		2	Walk	139	200	0.68	0.3	0.5	1.92	1.3
55		1	Trot	331	214	1.29	12.3	4.3	2.29	3
55		1	Trot	315	291	1.29	11.8	4.5	2.35	3
55		1	Trot	323	291	1.25	8.5	3.6	2.19	2.7
55		1	Trot	326	290	1.27	9.4	3.8	2.14	2.7
55		2	Trot	301	228	1.32	8.1	4.2	2.09	2.8
55		2	Trot	230	200	1.34	10.2	4.3	1.92	2.6
55		2	Trot	274	205	1.32	8.7	3.6	2.09	2.8
55		2	Trot	316	261	1.29	8	3.5	2.03	2.6
56	L082	1	Walk	141	146	0.81	0.4	0.7	1.69	1.4
56		1	Walk	143	251	0.78	0.4	0.6	1.82	1.4
56		1	Walk	184	196	0.78	0.6	0.7	1.84	1.4
56		1	Walk	176	273	0.78	0.6	0.7	1.83	1.4
56		2	Walk	189	214	0.85	0.8	0.6	1.79	1.5
56		2	Walk	156	255	0.85	0.7	0.9	1.89	1.6
56		2	Walk	161	223	0.88	0.9	0.9	1.67	1.5
56		2	Walk	140	236	0.83	0.7	0.7	1.85	1.5
56		1	Trot	292	273	1.27	14.6	5.3	2.8	3.6
56		1	Trot	321	237	1.25	9.8	4.7	2.18	2.7
56		1	Trot	293	246	1.27	11.3	5.5	2.09	2.7
56		1	Trot	323	228	1.27	10.3	5.2	2.14	2.7
56		2	Trot	330	231	1.22	14.2	3.6	2.19	2.7
56		2	Trot	366	270	1.25	13.8	3.8	2.44	3.1
56		2	Trot	308	232	1.27	14.1	4.5	2.3	2.9
56		2	Trot	284	267	1.29	14.5	4	2.44	3.1
57	L083	1	Walk	103	145	0.71	0.3	0.7	1.87	1.3
57		1	Walk	107	233	0.76	0.4	1	1.85	1.4
57		1	Walk	103	141	0.71	0.3	0.7	1.84	1.3
57		1	Walk	114	161	0.76	0.4	1.2	1.75	1.3
57		2	Walk	110	195	1.17	0.3	0.7	1.16	1.4
57		2	Walk	160	146	0.83	0.5	1.4	1.68	1.4
57		2	Walk	143	183	0.81	0.4	0.8	1.71	1.4
57		2	Walk	97	143	0.81	0.4	0.8	1.76	1.4
57		1	Trot	375	289	1.27	14	3.3	2.46	3.1
57		1	Trot	336	248	1.32	14.8	3.2	2.44	3.2
57		1	Trot	336	284	1.32	15.4	4.3	2.55	3.4
57		1	Trot	376	256	1.32	15.2	3.5	2.46	3.3
57		2	Trot	351	307	1.25	15.4	4.3	2.3	2.9
57		2	Trot	370	291	1.27	15.9	5.2	2.61	3.3
57		2	Trot	305	304	1.27	16.9	5.4	2.72	3.5
57		2	Trot	342	250	1.27	16.4	4.9	2.27	3.5
58	L084	1	Walk	231	261	0.81	0.6	1.4	1.74	1.4
58		1	Walk	142	231	0.76	0.5	1.2	1.67	1.3
58		1	Walk	161	194	0.78	0.5	1.1	1.62	1.3
58		1	Walk	155	208	0.76	0.4	1.1	1.69	1.3
58		2	Walk	162	194	0.73	0.4	0.9	1.75	1.3
58		2	Walk	151	188	0.81	0.5	1	1.71	1.4
58		2	Walk	170	202	0.78	0.5	1.1	1.7	1.3
58		2	Walk	166	203	0.8	0.6	1.2	1.76	1.4
58		1	Trot	208	313	1.54	23.1	16	3.31	5.1
58		1	Trot	223	252	1.51	22	13.4	2.78	4.2
58		1	Trot	207	337	1.45	23.1	14.2	2.95	4.6
58		1	Trot	255	291	1.46	20.9	10.3	3.03	4.4
58		2	Trot	270	284	1.49	15.1	8.4	3.11	4.6
58		2	Trot	211	275	1.56	23.3	14.8	2.97	4.6
58		2	Trot	247	250	1.49	21.7	11.6	3	4.5
58		2	Trot	214	268	1.49	21.2	13.5	2.97	4.4
59	L085	1	Walk	194	198	0.76	0.5	0.6	1.8	1.4
59		1	Walk	138	213	0.71	0.4	0.7	1.98	1.4
59		1	Walk	202	202	0.76	0.5	0.5	1.82	1.4
59		1	Walk	156	168	0.73	0.4	0.6	1.86	1.4
59		2	Walk	202	173	0.78	0.6	0.9	1.78	1.4
59		2	Walk	186	213	0.76	0.5	0.9	1.83	1.4
59		2	Walk	209	229	0.76	0.6	0.9	1.84	1.4
59		2	Walk	182	195	0.76	0.5	0.7	1.81	1.4
59		1	Trot	251	305	1.37	25.3	8.4	2.85	3.9
59		1	Trot	289	270	1.34	24.7	7.8	3.04	4.1
59		1	Trot	241	255	1.44	25.7	8.9	3.06	4.4
59		1	Trot	278	292	1.37	24.2	7.3	3.07	4.2
59		2	Trot	209	244	1.29	18.9	5.9	2.62	3.4
59		2	Trot	278	233	1.32	22.8	7.7	2.91	3.8
59		2	Trot	256	273	1.39	22.8	7.3	3.12	4.3
59		2	Trot	266	272	1.34	23.6	7.8	3.08	4.1
